# Supplementary material for: In Vitro Characterization of the Pharmacological Properties of the Anti-Cancer Chelator, Bp4eT, and Its Phase I Metabolites
Source: PLoS One. 2015 Oct 13;10(10):e0139929. doi: 10.1371/journal.pone.0139929 (PMC4604124; doi:10.1371/journal.pone.0139929)
Supplement: S1 Data — (ZIP) [file pone.0139929.s001.zip]

Archive with 4 entries (4 files):
- Autophagy - 100nM Bp4eT.nd2
- Autophagy - 10nM Bp4eT.nd2
- Autophagy - control.nd2
- Autophagy - Rapamycin.nd2
