# Supplementary material for: In Vitro Characterization of the Pharmacological Properties of the Anti-Cancer Chelator, Bp4eT, and Its Phase I Metabolites
Source: PLoS One. 2015 Oct 13;10(10):e0139929. doi: 10.1371/journal.pone.0139929 (PMC4604124; doi:10.1371/journal.pone.0139929)
Supplement: S2 Data — (ZIP) [file pone.0139929.s002.zip]

Archive with 35 entries (35 files):
- ascorbate oxidation assay.xlsx
- B-actin_Bottom Blot.tif
- B-actin_Bottom Blot2.tif
- calcein-AM.xlsx
- caspases activity.xlsx
- cell cycle 100nM Bp4eA 1.fcs
- cell cycle 100nM Bp4eA 2.fcs
- cell cycle 100nM Bp4eA 3.fcs
- cell cycle 100nM Bp4eT 1.fcs
- cell cycle 100nM Bp4eT 2.fcs
- cell cycle 100nM Bp4eT 3.fcs
- cell cycle 100nM Bp4eT 4.fcs
- cell cycle 100nM E-Bp4eS 1.fcs
- cell cycle 100nM E-Bp4eS 2.fcs
- cell cycle 100nM E-Bp4eS 3.fcs
- cell cycle 100nM Z-Bp4eS 1.fcs
- cell cycle 100nM Z-Bp4eS 2.fcs
- cell cycle 100nM Z-Bp4eS 3.fcs
- cell cycle control 1.fcs
- cell cycle control 2.fcs
- cell cycle control 3.fcs
- cell cycle control 4.fcs
- cytotoxicity 3T3.xlsx
- cytotoxicity A549.xlsx
- cytotoxicity H9c2.xlsx
- cytotoxicity HCT116.xlsx
- cytotoxicity HL-60.xlsx
- cytotoxicity MCF-7.xlsx
- densitometry WB.xlsx
- Efflux and uptake of 59Fe.xlsx
- LC3_Bottom Blot.tif
- LC3_Bottom Blot2.tif
- Mitochondria - 100nM Bp4eT.nd2
- Mitochondria - 10nM Bp4eT.nd2
- Mitochondria - control.nd2
