# Supplementary material for: In Vitro Characterization of the Pharmacological Properties of the Anti-Cancer Chelator, Bp4eT, and Its Phase I Metabolites
Source: PLoS One. 2015 Oct 13;10(10):e0139929. doi: 10.1371/journal.pone.0139929 (PMC4604124; doi:10.1371/journal.pone.0139929)
Supplement: S2 Data — (ZIP) [file pone.0139929.s002.zip › ascorbate oxidation assay.xlsx]

## Sheet: IBE 0.1
čas 0	Ctr	Fe	DFO	EDTA	Bp4eT	Bp4eA	Z-Bp4eS	E-Bp4eS		odečet 0	čas 0	Ctr	Fe	DFO	EDTA	Bp4eT	Bp4eA	Z-Bp4eS	E-Bp4eS
2014-03-25	0.871127	0.83651	0.82969	0.81487	0.84564	0.83816	0.82593	0.84412			2014-03-25	0	0	0	0	0	0	0	0
	0.914477	0.84008	0.83934	0.81857	0.83864	0.84799	0.84581	0.84788				0	0	0	0	0	0	0	0
	0.866887	0.83173	0.83467	0.80802	0.82669	0.84598	0.84358	0.83195				0	0	0	0	0	0	0	0
2014-03-25	0.871127	0.83651	0.82969	0.81487	0.83014	0.8287	0.84853	0.84463			2014-03-25	0	0	0	0	0	0	0	0
	0.914477	0.84008	0.83934	0.81857	0.83141	0.84486	0.8515	0.85167				0	0	0	0	0	0	0	0
	0.866887	0.83173	0.83467	0.80802	0.83196	0.83556	0.83482	0.84372				0	0	0	0	0	0	0	0
2014-03-25	0.880229	0.82373	0.84225	0.80244	0.84154	0.8441	0.8283	0.83514			2014-03-25	0	0	0	0	0	0	0	0
	0.885179	0.84358	0.84816	0.80535	0.85735	0.84223	0.83922	0.83275				0	0	0	0	0	0	0	0
	0.883579	0.84096	0.8386	0.80162	0.84798	0.83296	0.31748	0.83091				0	0	0	0	0	0	0	0
průměr	0.883774	0.836101	0.837379	0.810259	0.839039	0.84006	0.781686	0.840308			průměr	0	0	0	0	0	0	0	0
SD	0.0186754	0.00615221	0.00593777	0.00661968	0.0100326	0.00657002	0.174297	0.00769166			SD	0	0	0	0	0	0	0	0
čas 10	Ctr	Fe	DFO	EDTA	Bp4eT	Bp4eA	Z-Bp4eS	E-Bp4eS				Ctr	Fe	DFO	EDTA	Bp4eT	Bp4eA	Z-Bp4eS	E-Bp4eS
2014-03-25	0.865035	0.79776	0.80137	0.76023	0.79859	0.80085	0.79054	0.80563			2014-03-25	-0.006092	-0.03875	-0.02832	-0.05464	-0.04705	-0.03731	-0.03539	-0.03849
	0.905565	0.80404	0.8085	0.76825	0.79693	0.80312	0.80846	0.81212				-0.008912	-0.03604	-0.03084	-0.05032	-0.04171	-0.04487	-0.03735	-0.03576
	0.859935	0.7957	0.8061	0.7617	0.77626	0.8077	0.80068	0.80295				-0.006952	-0.03603	-0.02857	-0.04632	-0.05043	-0.03828	-0.0429	-0.029
2014-03-25	0.865035	0.79776	0.80137	0.76023	0.80013	0.79326	0.80735	0.80639			2014-03-25	-0.006092	-0.03875	-0.02832	-0.05464	-0.03001	-0.03544	-0.04118	-0.03824
	0.905565	0.80404	0.8085	0.76825	0.79078	0.81108	0.81312	0.82042				-0.008912	-0.03604	-0.03084	-0.05032	-0.04063	-0.03378	-0.03838	-0.03125
	0.859935	0.7957	0.8061	0.7617	0.8004	0.80522	0.80191	0.80606				-0.006952	-0.03603	-0.02857	-0.04632	-0.03156	-0.03034	-0.03291	-0.03766
2014-03-25	0.874506	0.79096	0.81148	0.74777	0.79096	0.80096	0.79096	0.78899			2014-03-25	-0.005723	-0.03277	-0.03077	-0.05467	-0.05058	-0.04314	-0.03734	-0.04615
	0.875176	0.81204	0.8174	0.75025	0.80243	0.8124	0.81075	0.79866				-0.010003	-0.03154	-0.03076	-0.0551	-0.05492	-0.02983	-0.02847	-0.03409
	0.877566	0.80509	0.81545	0.75232	0.80356	0.80545	0.30654	0.79698				-0.006013	-0.03587	-0.02315	-0.0493	-0.04442	-0.02751	-0.01094	-0.03393
průměr	0.87648	0.800343	0.808474	0.758967	0.79556	0.804449	0.747812	0.804244			průměr	-0.00729456	-0.0357578	-0.0289044	-0.0512922	-0.0434789	-0.0356111	-0.0338733	-0.0360633
SD	0.0177063	0.00643417	0.00558548	0.00738257	0.00853715	0.00582495	0.165673	0.00902652			SD	0.00157349	0.00237022	0.00246061	0.00359912	0.00849998	0.00594387	0.00960238	0.00495622
čas 20	Ctr	Fe	DFO	EDTA	Bp4eT	Bp4eA	Z-Bp4eS	E-Bp4eS				Ctr	Fe	DFO	EDTA	Bp4eT	Bp4eA	Z-Bp4eS	E-Bp4eS
2014-03-25	0.85849	0.76625	0.76913	0.70802	0.76214	0.76892	0.75818	0.77318			2014-03-25	-0.012637	-0.07026	-0.06056	-0.10685	-0.0835	-0.06924	-0.06775	-0.07094
	0.88602	0.77658	0.77655	0.72086	0.76399	0.77668	0.77896	0.77848				-0.028457	-0.0635	-0.06279	-0.09771	-0.07465	-0.07131	-0.06685	-0.0694
	0.85382	0.76609	0.77565	0.71297	0.74928	0.77361	0.77023	0.77458				-0.013067	-0.06564	-0.05902	-0.09505	-0.07741	-0.07237	-0.07335	-0.05737
2014-03-25	0.85849	0.76625	0.76913	0.70802	0.76171	0.7627	0.76774	0.76504			2014-03-25	-0.012637	-0.07026	-0.06056	-0.10685	-0.06843	-0.066	-0.08079	-0.07959
	0.88602	0.77658	0.77655	0.72086	0.76929	0.77682	0.77741	0.77442				-0.028457	-0.0635	-0.06279	-0.09771	-0.06212	-0.06804	-0.07409	-0.07725
	0.85382	0.76609	0.77565	0.71297	0.76618	0.77494	0.77603	0.77193				-0.013067	-0.06564	-0.05902	-0.09505	-0.06578	-0.06062	-0.05879	-0.07179
2014-03-25	0.869271	0.76083	0.77887	0.69475	0.75559	0.76418	0.75619	0.75691			2014-03-25	-0.010958	-0.0629	-0.06338	-0.10769	-0.08595	-0.07992	-0.07211	-0.07823
	0.869551	0.77945	0.78371	0.69864	0.76794	0.7765	0.76812	0.76431				-0.015628	-0.06413	-0.06445	-0.10671	-0.08941	-0.06573	-0.0711	-0.06844
	0.869681	0.77649	0.77966	0.70251	0.7667	0.77962	0.29425	0.76108				-0.013898	-0.06447	-0.05894	-0.09911	-0.08128	-0.05334	-0.02323	-0.06983
průměr	0.86724	0.770512	0.7761	0.708844	0.762536	0.772663	0.716346	0.768881			průměr	-0.016534	-0.0655889	-0.0612789	-0.101414	-0.0765033	-0.0673967	-0.06534	-0.0714267
SD	0.0124203	0.00669369	0.00469348	0.00913138	0.00644553	0.00599847	0.158485	0.00727054			SD	0.00687014	0.00280582	0.00211384	0.00548047	0.00947956	0.00749112	0.0168919	0.00671167
čas 30	Ctr	Fe	DFO	EDTA	Bp4eT	Bp4eA	Z-Bp4eS	E-Bp4eS				Ctr	Fe	DFO	EDTA	Bp4eT	Bp4eA	Z-Bp4eS	E-Bp4eS
2014-03-25	0.848304	0.73675	0.73973	0.65953	0.72651	0.73716	0.73219	0.73953			2014-03-25	-0.022823	-0.09976	-0.08996	-0.15534	-0.11913	-0.101	-0.09374	-0.10459
	0.868134	0.7438	0.74693	0.66734	0.7292	0.74612	0.74917	0.74506				-0.046343	-0.09628	-0.09241	-0.15123	-0.10944	-0.10187	-0.09664	-0.10282
	0.843554	0.73545	0.74734	0.66539	0.73006	0.74561	0.74621	0.74408				-0.023333	-0.09628	-0.08733	-0.14263	-0.09663	-0.10037	-0.09737	-0.08787
2014-03-25	0.848304	0.73675	0.73973	0.65953	0.73007	0.73735	0.73635	0.73173			2014-03-25	-0.022823	-0.09976	-0.08996	-0.15534	-0.10007	-0.09135	-0.11218	-0.1129
	0.868134	0.7438	0.74693	0.66734	0.73407	0.7489	0.7453	0.73608				-0.046343	-0.09628	-0.09241	-0.15123	-0.09734	-0.09596	-0.1062	-0.11559
	0.843554	0.73545	0.74734	0.66539	0.73315	0.74728	0.74193	0.735				-0.023333	-0.09628	-0.08733	-0.14263	-0.09881	-0.08828	-0.09289	-0.10872
2014-03-25	0.861026	0.73415	0.74474	0.64008	0.72323	0.73437	0.72491	0.72787			2014-03-25	-0.019203	-0.08958	-0.09751	-0.16236	-0.11831	-0.10973	-0.10339	-0.10727
	0.862836	0.7548	0.75402	0.64654	0.73492	0.74463	0.73177	0.73173				-0.022343	-0.08878	-0.09414	-0.15881	-0.12243	-0.0976	-0.10745	-0.10102
	0.863176	0.74985	0.75463	0.65004	0.73791	0.74557	0.28003	0.72818				-0.020403	-0.09111	-0.08397	-0.15158	-0.11007	-0.08739	-0.03745	-0.10273
průměr	0.856336	0.7412	0.746821	0.657909	0.731013	0.742999	0.68754	0.735473			průměr	-0.0274386	-0.0949011	-0.0905578	-0.15235	-0.108026	-0.0970611	-0.0941456	-0.104834
SD	0.0102786	0.00732065	0.00522331	0.0100257	0.00450946	0.00523739	0.153023	0.00634484			SD	0.0108072	0.00410758	0.00407704	0.00663203	0.0102164	0.00720111	0.0222648	0.0080051
									Fe 100%		%Fe 30min	Ctr	Fe	DFO	EDTA	Bp4eT	Bp4eA	Z-Bp4eS	E-Bp4eS
								1	-0.09744		2014-03-25	23.4226	102.381	92.3235	159.421	122.26	103.654	96.2028	107.338
								2	-0.09744			47.5606	98.8095	94.8378	155.203	112.315	104.546	99.179	105.521
								3	-0.0898233			23.946	98.8095	89.6244	146.377	99.1687	103.007	99.9282	90.1786
											2014-03-25	23.4226	102.381	92.3235	159.421	102.699	93.75	115.127	115.866
												47.5606	98.8095	94.8378	155.203	99.8974	98.4811	108.99	118.627
												23.946	98.8095	89.6244	146.377	101.406	90.5993	95.3305	111.576
											2014-03-25	21.3786	99.7291	108.558	180.755	131.714	122.162	115.104	119.423
												24.8744	98.8385	104.806	176.803	136.301	108.658	119.624	112.465
												22.7146	101.432	93.4835	168.753	122.541	97.291	41.693	114.369
											průměr	28.7584	100	95.602	160.924	114.256	102.461	99.0198	110.596
											SD	10.7027	1.60005	6.62544	12.2468	14.4036	9.29884	23.3207	8.95907

## Sheet: IBE 1
čas 0	Ctr	Fe	DFO	EDTA	Bp4eT	Bp4eA	Z-Bp4eS	E-Bp4eS		odečet 0	čas 0	Ctr	Fe	DFO	EDTA	Bp4eT	Bp4eA	Z-Bp4eS	E-Bp4eS
2014-03-24	0.812611	0.78733	0.827996	0.67738	0.83366	0.8058	0.78121	0.81443			2014-03-24	0	0	0	0	0	0	0	0
	0.865661	0.79849	0.836056	0.67806	0.82676	0.8059	0.79561	0.82383				0	0	0	0	0	0	0	0
	0.808621	0.78298	0.827036	0.67225	0.83076	0.8041	0.80121	0.81063				0	0	0	0	0	0	0	0
2014-03-24	0.812611	0.78733	0.827996	0.67738	0.78721	0.8006	0.82263	0.80473			2014-03-24	0	0	0	0	0	0	0	0
	0.865661	0.79849	0.836056	0.67806	0.78391	0.8152	0.81583	0.81723				0	0	0	0	0	0	0	0
	0.808621	0.78298	0.827036	0.67225	0.76371	0.8134	0.79973	0.79793				0	0	0	0	0	0	0	0
2014-03-25	0.861839	0.83487	0.850123	0.69483	0.82718	0.82804	0.82551	0.83931			2014-03-25	0	0	0	0	0	0	0	0
	0.862259	0.82794	0.855853	0.69799	0.81978	0.83564	0.83611	0.85741				0	0	0	0	0	0	0	0
	0.866099	0.83036	0.859563	0.68807	0.80028	0.83794	0.82501	0.83221				0	0	0	0	0	0	0	0
průměr	0.840443	0.803419	0.838635	0.681808	0.808139	0.816291	0.811428	0.821968			průměr	0	0	0	0	0	0	0	0
SD	0.0283689	0.0215583	0.0131109	0.0094912	0.0251709	0.0141576	0.0178235	0.0185339			SD	0	0	0	0	0	0	0	0
čas 10	Ctr	Fe	DFO	EDTA	Bp4eT	Bp4eA	Z-Bp4eS	E-Bp4eS				Ctr	Fe	DFO	EDTA	Bp4eT	Bp4eA	Z-Bp4eS	E-Bp4eS
2014-03-24	0.808486	0.7559	0.821641	0.52817	0.681	0.77609	0.75301	0.77801			2014-03-24	-0.004125	-0.03143	-0.006355	-0.14921	-0.15266	-0.02971	-0.0282	-0.03642
	0.838886	0.76855	0.824391	0.53145	0.6812	0.78399	0.76541	0.78911				-0.026775	-0.02994	-0.011665	-0.14661	-0.14556	-0.02191	-0.0302	-0.03472
	0.803326	0.75451	0.823801	0.53262	0.6776	0.77629	0.77421	0.77601				-0.005295	-0.02847	-0.003235	-0.13963	-0.15316	-0.02781	-0.027	-0.03462
2014-03-24	0.808486	0.7559	0.821641	0.52817	0.68468	0.76202	0.76502	0.76256			2014-03-24	-0.004125	-0.03143	-0.006355	-0.14921	-0.10253	-0.03858	-0.05761	-0.04217
	0.838886	0.76855	0.824391	0.53145	0.70528	0.77872	0.78102	0.77676				-0.026775	-0.02994	-0.011665	-0.14661	-0.07863	-0.03648	-0.03481	-0.04047
	0.803326	0.75451	0.823801	0.53262	0.70908	0.77692	0.77042	0.76156				-0.005295	-0.02847	-0.003235	-0.13963	-0.05463	-0.03648	-0.02931	-0.03637
2014-03-25	0.853103	0.79725	0.831633	0.54261	0.70367	0.79059	0.78958	0.80334			2014-03-25	-0.008736	-0.03762	-0.01849	-0.15222	-0.12351	-0.03745	-0.03593	-0.03597
	0.857823	0.79366	0.836903	0.55305	0.74157	0.80359	0.80438	0.80714				-0.004436	-0.03428	-0.01895	-0.14494	-0.07821	-0.03205	-0.03173	-0.05027
	0.859393	0.79794	0.849553	0.5454	0.72167	0.80609	0.79798	0.80434				-0.006706	-0.03242	-0.01001	-0.14267	-0.07861	-0.03185	-0.02703	-0.02787
průměr	0.830191	0.771863	0.828639	0.536171	0.700639	0.783811	0.777892	0.784314			průměr	-0.010252	-0.0315556	-0.00999556	-0.145637	-0.1075	-0.03248	-0.0335356	-0.0376533
SD	0.0241819	0.019149	0.00932403	0.00872756	0.0217045	0.0141332	0.0168134	0.0175492			SD	0.00947986	0.00294194	0.00587186	0.00436204	0.037375	0.00542793	0.00957002	0.00619511
čas 20	Ctr	Fe	DFO	EDTA	Bp4eT	Bp4eA	Z-Bp4eS	E-Bp4eS				Ctr	Fe	DFO	EDTA	Bp4eT	Bp4eA	Z-Bp4eS	E-Bp4eS
2014-03-24	0.804457	0.72543	0.812603	0.3971	0.59999	0.7411	0.72299	0.74379			2014-03-24	-0.008154	-0.0619	-0.015393	-0.28028	-0.23367	-0.0647	-0.05822	-0.07064
	0.833447	0.74692	0.819563	0.40954	0.61118	0.7464	0.73789	0.75259				-0.032214	-0.05157	-0.016493	-0.26852	-0.21558	-0.0595	-0.05772	-0.07124
	0.801077	0.72969	0.818103	0.4115	0.61045	0.7465	0.74459	0.74709				-0.007544	-0.05329	-0.008933	-0.26075	-0.22031	-0.0576	-0.05662	-0.06354
2014-03-24	0.804457	0.72543	0.812603	0.3971	0.62014	0.72973	0.7316	0.72596			2014-03-24	-0.008154	-0.0619	-0.015393	-0.28028	-0.16707	-0.07087	-0.09103	-0.07877
	0.833447	0.74692	0.819563	0.40954	0.63809	0.74353	0.7437	0.73186				-0.032214	-0.05157	-0.016493	-0.26852	-0.14582	-0.07167	-0.07213	-0.08537
	0.801077	0.72969	0.818103	0.4115	0.63807	0.74353	0.7404	0.72756				-0.007544	-0.05329	-0.008933	-0.26075	-0.12564	-0.06987	-0.05933	-0.07037
2014-03-25	0.84613	0.76708	0.819434	0.41464	0.62845	0.75983	0.76365	0.76839			2014-03-25	-0.015709	-0.06779	-0.030689	-0.28019	-0.19873	-0.06821	-0.06186	-0.07092
	0.84923	0.76337	0.827764	0.42405	0.65972	0.77343	0.77805	0.78119				-0.013029	-0.06457	-0.028089	-0.27394	-0.16006	-0.06221	-0.05806	-0.07622
	0.85251	0.76608	0.838884	0.41966	0.6373	0.77773	0.77405	0.77659				-0.013589	-0.06428	-0.020679	-0.26841	-0.16298	-0.06021	-0.05096	-0.05562
průměr	0.825092	0.744512	0.820736	0.410514	0.627043	0.751309	0.748547	0.750558			průměr	-0.0153501	-0.0589067	-0.0178994	-0.271293	-0.181096	-0.0649822	-0.0628811	-0.07141
SD	0.0221406	0.0177107	0.00813439	0.00899728	0.0184563	0.015804	0.0190669	0.0208552			SD	0.0100177	0.00640827	0.00752031	0.0078557	0.0372308	0.00534781	0.0119607	0.00855418
čas 30	Ctr	Fe	DFO	EDTA	Bp4eT	Bp4eA	Z-Bp4eS	E-Bp4eS				Ctr	Fe	DFO	EDTA	Bp4eT	Bp4eA	Z-Bp4eS	E-Bp4eS
2014-03-24	0.799209	0.69521	0.800604	0.29633	0.55148	0.70794	0.69428	0.712			2014-03-24	-0.013402	-0.09212	-0.027392	-0.38105	-0.28218	-0.09786	-0.08693	-0.10243
	0.820129	0.71044	0.806114	0.30906	0.56244	0.71524	0.70458	0.7184				-0.045532	-0.08805	-0.029942	-0.369	-0.26432	-0.09066	-0.09103	-0.10543
	0.796799	0.70396	0.806834	0.31321	0.56491	0.71544	0.71498	0.717				-0.011822	-0.07902	-0.020202	-0.35904	-0.26585	-0.08866	-0.08623	-0.09363
2014-03-24	0.799209	0.69521	0.800604	0.29633	0.55905	0.70509	0.70376	0.69661			2014-03-24	-0.013402	-0.09212	-0.027392	-0.38105	-0.22816	-0.09551	-0.11887	-0.10812
	0.820129	0.71044	0.806114	0.30906	0.57367	0.71709	0.71586	0.70111				-0.045532	-0.08805	-0.029942	-0.369	-0.21024	-0.09811	-0.09997	-0.11612
	0.796799	0.70396	0.806834	0.31321	0.57489	0.71809	0.71436	0.69841				-0.011822	-0.07902	-0.020202	-0.35904	-0.18882	-0.09531	-0.08537	-0.09952
2014-03-25	0.842369	0.73648	0.806431	0.316	0.55176	0.72795	0.73728	0.73496			2014-03-25	-0.01947	-0.09839	-0.043692	-0.37883	-0.27542	-0.10009	-0.08823	-0.10435
	0.840489	0.73565	0.814221	0.32692	0.57724	0.74025	0.75448	0.74876				-0.02177	-0.09229	-0.041632	-0.37107	-0.24254	-0.09539	-0.08163	-0.10865
	0.842199	0.73793	0.822721	0.32203	0.56004	0.74765	0.74838	0.74566				-0.0239	-0.09243	-0.036842	-0.36604	-0.24024	-0.09029	-0.07663	-0.08655
průměr	0.817481	0.714364	0.807831	0.31135	0.563942	0.721638	0.720884	0.719212			průměr	-0.0229613	-0.0890544	-0.0308042	-0.370458	-0.244197	-0.0946533	-0.0905433	-0.102756
SD	0.0203009	0.0176019	0.00686338	0.0102878	0.00960067	0.0143046	0.0209852	0.0198413			SD	0.0135291	0.00643437	0.00843636	0.00850998	0.0311983	0.00394338	0.012391	0.00871992
									Fe 100%		%Fe 30min	Ctr	Fe	DFO	EDTA	Bp4eT	Bp4eA	Z-Bp4eS	E-Bp4eS
								1	-0.0863967		2014-03-24	15.5122	106.624	31.7049	441.047	326.61	113.268	100.617	118.558
								2	-0.0863967			52.7011	101.914	34.6564	427.1	305.938	104.935	105.363	122.03
								3	-0.09437			13.6834	91.4619	23.3828	415.572	307.709	102.62	99.8071	108.372
											2014-03-24	15.5122	106.624	31.7049	441.047	264.084	110.548	137.586	125.144
												52.7011	101.914	34.6564	427.1	243.343	113.558	115.71	134.403
												13.6834	91.4619	23.3828	415.572	218.55	110.317	98.8117	115.19
											2014-03-25	20.6316	104.26	46.2986	401.431	291.851	106.061	93.4937	110.575
												23.0688	97.7959	44.1157	393.208	257.01	101.081	86.4999	115.132
												25.3258	97.9443	39.0399	387.878	254.572	95.6766	81.2017	91.7135
											průměr	25.8688	100	34.327	416.661	274.407	106.452	102.121	115.68
											SD	15.7599	5.78923	8.02237	19.43	35.3911	6.02876	16.6868	11.9537

## Sheet: IBE 3
čas 0	Ctr	Fe	DFO	EDTA	Bp4eT	Bp4eA	Z-Bp4eS	E-Bp4eS		odečet 0	čas 0	Ctr	Fe	DFO	EDTA	Bp4eT	Bp4eA	Z-Bp4eS	E-Bp4eS
2014-03-24	0.858874	0.82551	0.871859	0.66703	0.81018	0.83801	0.81666	0.84614			2014-03-24	0	0	0	0	0	0	0	0
	0.912114	0.82733	0.873459	0.66812	0.82908	0.85071	0.82956	0.84774				0	0	0	0	0	0	0	0
	0.855204	0.82783	0.875159	0.66349	0.80768	0.84541	0.84386	0.83704				0	0	0	0	0	0	0	0
2014-03-24	0.858874	0.82551	0.871859	0.66703	0.79861	0.82714	0.89599	0.84114			2014-03-24	0	0	0	0	0	0	0	0
	0.912114	0.82733	0.873459	0.66812	0.79471	0.83804	0.87099	0.85444				0	0	0	0	0	0	0	0
	0.855204	0.82783	0.875159	0.66349	0.80311	0.82844	0.87029	0.84404				0	0	0	0	0	0	0	0
2014-03-25	0.85589	0.82336	0.868334	0.6846	0.79171	0.81829	0.82071	0.82044			2014-03-25	0	0	0	0	0	0	0	0
	0.89937	0.82621	0.866544	0.68808	0.79261	0.82799	0.81381	0.82484				0	0	0	0	0	0	0	0
	0.85137	0.81918	0.862034	0.68553	0.77961	0.81889	0.82041	0.82024				0	0	0	0	0	0	0	0
průměr	0.873224	0.825566	0.870874	0.672832	0.800811	0.832547	0.842476	0.83734			průměr	0	0	0	0	0	0	0	0
SD	0.026334	0.00279605	0.004407	0.010115	0.014058	0.0112473	0.0297238	0.012608			SD	0	0	0	0	0	0	0	0
čas 10	Ctr	Fe	DFO	EDTA	Bp4eT	Bp4eA	Z-Bp4eS	E-Bp4eS				Ctr	Fe	DFO	EDTA	Bp4eT	Bp4eA	Z-Bp4eS	E-Bp4eS
2014-03-24	0.855577	0.7915	0.870389	0.5028	0.69534	0.80645	0.77996	0.8014			2014-03-24	-0.003297	-0.03401	-0.00147	-0.16423	-0.11484	-0.03156	-0.0367	-0.04474
	0.889137	0.79617	0.871869	0.5103	0.71754	0.81395	0.79736	0.8154				-0.022977	-0.03116	-0.00159	-0.15782	-0.11154	-0.03676	-0.0322	-0.03234
	0.850807	0.79654	0.871079	0.5077	0.70674	0.81275	0.79956	0.7984				-0.004397	-0.03129	-0.00408	-0.15579	-0.10094	-0.03266	-0.0443	-0.03864
2014-03-24	0.855577	0.7915	0.870389	0.5028	0.70139	0.78641	0.83899	0.79697			2014-03-24	-0.003297	-0.03401	-0.00147	-0.16423	-0.09722	-0.04073	-0.057	-0.04417
	0.889137	0.79617	0.871869	0.5103	0.70239	0.79911	0.82759	0.80347				-0.022977	-0.03116	-0.00159	-0.15782	-0.09232	-0.03893	-0.0434	-0.05097
	0.850807	0.79654	0.871079	0.5077	0.70669	0.78961	0.82749	0.79947				-0.004397	-0.03129	-0.00408	-0.15579	-0.09642	-0.03883	-0.0428	-0.04457
2014-03-25	0.854934	0.78684	0.861848	0.5229	0.68696	0.78371	0.78123	0.7806			2014-03-25	-0.000956	-0.03652	-0.006486	-0.1617	-0.10475	-0.03458	-0.03948	-0.03984
	0.892394	0.79552	0.864578	0.53235	0.72306	0.79411	0.78503	0.7859				-0.006976	-0.03069	-0.001966	-0.15573	-0.06955	-0.03388	-0.02878	-0.03894
	0.849164	0.78566	0.864178	0.53223	0.71496	0.78851	0.79383	0.7867				-0.002206	-0.03352	0.002144	-0.1533	-0.06465	-0.03038	-0.02658	-0.03354
průměr	0.865282	0.792938	0.868586	0.514342	0.706119	0.797179	0.803449	0.796479			průměr	-0.00794222	-0.0326278	-0.00228756	-0.15849	-0.0946922	-0.0353678	-0.0390267	-0.0408611
SD	0.0188662	0.00429822	0.00389524	0.0117519	0.0112685	0.0114709	0.0222298	0.0106281			SD	0.00868208	0.00198146	0.00240064	0.00397226	0.0172469	0.00362131	0.00932972	0.00589295
čas 20	Ctr	Fe	DFO	EDTA	Bp4eT	Bp4eA	Z-Bp4eS	E-Bp4eS				Ctr	Fe	DFO	EDTA	Bp4eT	Bp4eA	Z-Bp4eS	E-Bp4eS
2014-03-24	0.848365	0.76486	0.862015	0.36429	0.59286	0.77292	0.7451	0.76544			2014-03-24	-0.010509	-0.06065	-0.009844	-0.30274	-0.21732	-0.06509	-0.07156	-0.0807
	0.874085	0.77803	0.868705	0.37874	0.62266	0.77972	0.7606	0.77744				-0.038029	-0.0493	-0.004754	-0.28938	-0.20642	-0.07099	-0.06896	-0.0703
	0.843935	0.77064	0.869605	0.37696	0.61636	0.77992	0.7653	0.76604				-0.011269	-0.05719	-0.005554	-0.28653	-0.19132	-0.06549	-0.07856	-0.071
2014-03-24	0.848365	0.76486	0.862015	0.36429	0.62507	0.75338	0.7948	0.75773			2014-03-24	-0.010509	-0.06065	-0.009844	-0.30274	-0.17354	-0.07376	-0.10119	-0.08341
	0.874085	0.77803	0.868705	0.37874	0.62787	0.76788	0.7957	0.76983				-0.038029	-0.0493	-0.004754	-0.28938	-0.16684	-0.07016	-0.07529	-0.08461
	0.843935	0.77064	0.869605	0.37696	0.64527	0.75808	0.7932	0.76073				-0.011269	-0.05719	-0.005554	-0.28653	-0.15784	-0.07036	-0.07709	-0.08331
2014-03-25	0.848867	0.75814	0.86293	0.39271	0.60219	0.7527	0.74647	0.74619			2014-03-25	-0.007023	-0.06522	-0.005404	-0.29189	-0.18952	-0.06559	-0.07424	-0.07425
	0.875277	0.76576	0.86047	0.40631	0.64279	0.7624	0.75437	0.75439				-0.024093	-0.06045	-0.006074	-0.28177	-0.14982	-0.06559	-0.05944	-0.07045
	0.844547	0.75769	0.86086	0.41044	0.63469	0.7578	0.76337	0.75429				-0.006823	-0.06149	-0.001174	-0.27509	-0.14492	-0.06109	-0.05704	-0.06595
průměr	0.855718	0.767628	0.86499	0.383271	0.623307	0.764978	0.768768	0.761342			průměr	-0.0175059	-0.0579378	-0.005884	-0.289561	-0.177504	-0.0675689	-0.0737078	-0.0759978
SD	0.0142073	0.00743427	0.0040254	0.0165806	0.0174538	0.0106249	0.0205319	0.00942816			SD	0.0126763	0.00544304	0.00265954	0.00895367	0.0252511	0.00394988	0.0127553	0.00704382
čas 30	Ctr	Fe	DFO	EDTA	Bp4eT	Bp4eA	Z-Bp4eS	E-Bp4eS				Ctr	Fe	DFO	EDTA	Bp4eT	Bp4eA	Z-Bp4eS	E-Bp4eS
2014-03-24	0.838157	0.72981	0.856241	0.25671	0.50962	0.74505	0.71943	0.73089			2014-03-24	-0.020717	-0.0957	-0.015618	-0.41032	-0.30056	-0.09296	-0.09723	-0.11525
	0.859177	0.73655	0.858421	0.27151	0.54682	0.75485	0.73703	0.74029				-0.052937	-0.09078	-0.015038	-0.39661	-0.28226	-0.09586	-0.09253	-0.10745
	0.832987	0.73584	0.865641	0.27185	0.53282	0.75405	0.74173	0.73669				-0.022217	-0.09199	-0.009518	-0.39164	-0.27486	-0.09136	-0.10213	-0.10035
2014-03-24	0.838157	0.72981	0.856241	0.25671	0.53929	0.72284	0.75973	0.72331			2014-03-24	-0.020717	-0.0957	-0.015618	-0.41032	-0.25932	-0.1043	-0.13626	-0.11783
	0.859177	0.73655	0.858421	0.27151	0.55579	0.73734	0.76323	0.73111				-0.052937	-0.09078	-0.015038	-0.39661	-0.23892	-0.1007	-0.10776	-0.12333
	0.832987	0.73584	0.865641	0.27185	0.56769	0.72984	0.76673	0.72711				-0.022217	-0.09199	-0.009518	-0.39164	-0.23542	-0.0986	-0.10356	-0.11693
2014-03-25	0.846261	0.72991	0.851397	0.2869	0.52513	0.71773	0.71791	0.71545			2014-03-25	-0.009629	-0.09345	-0.016937	-0.3977	-0.26658	-0.10056	-0.1028	-0.10499
	0.863311	0.73488	0.854857	0.3089	0.55373	0.73003	0.72651	0.72455				-0.036059	-0.09133	-0.011687	-0.37918	-0.23888	-0.09796	-0.0873	-0.10029
	0.837791	0.72937	0.854297	0.31109	0.55933	0.72553	0.73451	0.72585				-0.013579	-0.08981	-0.007737	-0.37444	-0.22028	-0.09336	-0.0859	-0.09439
průměr	0.845334	0.733173	0.857906	0.278559	0.543358	0.735251	0.740757	0.728361			průměr	-0.0278899	-0.0923922	-0.0129677	-0.394273	-0.257453	-0.0972956	-0.101719	-0.108979
SD	0.0121042	0.00331054	0.00487883	0.0199768	0.018437	0.0134627	0.0186188	0.00741811			SD	0.0159177	0.00213073	0.00337596	0.0121073	0.0260267	0.00425778	0.0149877	0.00979721
									Fe 100%		%Fe 30min	Ctr	Fe	DFO	EDTA	Bp4eT	Bp4eA	Z-Bp4eS	E-Bp4eS
								1	-0.0928233		2014-03-24	22.3187	103.099	16.8255	442.044	323.798	100.147	104.747	124.161
								2	-0.0928233			57.0298	97.7987	16.2007	427.274	304.083	103.271	99.684	115.758
								3	-0.09153			23.9347	99.1022	10.2539	421.92	296.111	98.4235	110.026	108.109
											2014-03-24	22.3187	103.099	16.8255	442.044	279.369	112.364	146.795	126.94
												57.0298	97.7987	16.2007	427.274	257.392	108.486	116.091	132.865
												23.9347	99.1022	10.2539	421.92	253.622	106.223	111.567	125.97
											2014-03-25	10.52	102.098	18.5043	434.502	291.249	109.866	112.313	114.706
												39.3958	99.7815	12.7685	414.269	260.985	107.025	95.3786	109.571
												14.8356	98.1208	8.45297	409.09	240.664	101.999	93.849	103.125
											průměr	30.1464	100	14.0318	426.704	278.586	105.312	110.05	117.911
											SD	17.1403	2.19349	3.64496	11.4169	27.3462	4.65787	15.8407	10.0521
