# Supplementary material for: In Vitro Characterization of the Pharmacological Properties of the Anti-Cancer Chelator, Bp4eT, and Its Phase I Metabolites
Source: PLoS One. 2015 Oct 13;10(10):e0139929. doi: 10.1371/journal.pone.0139929 (PMC4604124; doi:10.1371/journal.pone.0139929)
Supplement: S2 Data — (ZIP) [file pone.0139929.s002.zip › calcein-AM.xlsx]

## Sheet: Bp4eT
12000 b/j	Fe 2000uM	2uM calcein
10uM Bp4eT	2012-11-21	2012-11-21	2012-11-28	2012-11-28	2012-12-05	2012-12-05	průměr	SD	významnost	P
30	63.775	49.0333	6.55833	0	41.6083	5.95833	27.8222	26.9697	ano	<0,001
60	38.175	48.2833	22.8583	62.525	56.0833	14.2333	40.3597	18.9472	ano	<0,001
90	105.175	89.4583	39.7083	62.275	63.4083	32.3333	65.3931	28.0287	ano	<0,001
120	112.675	50.8083	75.4083	55.825	55.6083	49.1083	66.5722	24.4652	ano	<0,001
300	168.95	158.308	180.958	116.9	150.183	101.508	146.135	30.8026	ano	<0,001
600	239.975	219.283	288.833	220.45	195.583	159.183	220.551	43.4299	ano	<0,001
sec

## Sheet: Bp4eA
12000 b/j	Fe 2000uM	2uM calcein
10uM Bp4eA	2012-11-21	2012-11-21	2012-12-05	2012-12-05	2012-12-12	2012-12-12	průměr	SD	významnost	P
30	0	0	41.85	3.10833	14.9667	39.8417	16.6278	19.563	ano	<0,001
60	26.8667	0	0	0	0	3.56667	5.07222	10.7719	ano	<0,001
90	1.99167	0	12.425	0	0	36.7917	8.53472	14.6624	ano	<0,001
120	47.5167	0	8.2	0	0	43.6667	16.5639	22.7406	ano	<0,001
300	0	0	0	0	33.3167	46.8167	13.3556	21.1262	ano	<0,001
600	0	0	0	0	35.9917	41.7167	12.9514	20.1457	ano	<0,001
sec

## Sheet: Z-Bp4eS
12000 b/j	Fe 2000uM	2uM calcein
10uM Z-Bp4eS	2012-12-12	2012-12-12	2012-12-19	2012-12-19	2012-12-20	2012-12-20	průměr	SD	významnost	P
30	25.1	0	0	3.525	0	40.525	11.525	17.2497	ano	<0,001
60	0	7.91667	0	7.175	0	34.375	8.24444	13.3264	ano	<0,001
90	0	0	0	35.25	0	55	15.0417	24.1249	ano	<0,001
120	0	10.4917	0	15.925	0	36.75	10.5278	14.4861	ano	<0,001
300	0	0	0	4.825	0	2.525	1.225	2.03236	ano	<0,001
600	0	0	0	13.175	0	0	2.19583	5.37867	ano	<0,001
sec

## Sheet: E-Bp4eS
12000 b/j	Fe 2000uM	2uM calcein
10uM E-Bp4eS	2012-12-12	2012-12-12	2012-12-19	2012-12-19	2012-12-20	2012-12-20	průměr	SD	významnost	P
30	0	0	0	0	0	0	0	0	ano	<0,001
60	17.7	0	0	0	0	3.875	3.59583	7.08132	ano	<0,001
90	4.175	0	0	0	0	0	0.695833	1.70444	ano	<0,001
120	0	0	0	0	0	9.7	1.61667	3.96001	ano	<0,001
300	0	0	0	0	0	0	0	0	ano	<0,001
600	0	0	0	0	0	0	0	0	ano	<0,001
sec

## Sheet: 600 sec % Bp4eT
	fluo
	Bp4eT	239.975	219.283	288.833	220.45	195.583	159.183		220.551
	Bp4eA	0	0	0	0	35.9917	41.7167
	Z-Bp4eS	0	0	0	13.175	0	0
	E-Bp4eS	0	0	0	0	0	0
	%								prům	SD
	Bp4eT	108.807	99.4251	130.96	99.954	88.6793	72.1752		100	19.6915
	Bp4eA	0	0	0	0	16.3189	18.9147		5.87228	9.13425
	Z-Bp4eS	0	0	0	5.97366	0	0		0.995611	2.43874
	E-Bp4eS	0	0	0	0	0	0.001		0.000166667	0.000408248
