# Supplementary material for: In Vitro Characterization of the Pharmacological Properties of the Anti-Cancer Chelator, Bp4eT, and Its Phase I Metabolites
Source: PLoS One. 2015 Oct 13;10(10):e0139929. doi: 10.1371/journal.pone.0139929 (PMC4604124; doi:10.1371/journal.pone.0139929)
Supplement: S2 Data — (ZIP) [file pone.0139929.s002.zip › caspases activity.xlsx]

## Sheet: deska 2 3.část
<>	1	2	3	4	5	6	7	8	9	10	11	12	13	14	15	16	17	18	19	20	21	22	23	24
A
B
C
D
E
F
G
H
I
J
K
L
M	173	155	806	790	1804	1858	6918	6955	141	141	7362	7402	7647	8008	26451	25666	215	102	4732	4747	4361	4622	18687	17304
N	29	74	7825	8000	8192	8335	27686	29182	204	92	8303	8098	8492	8695	30120	30041	219	107	8016	8544	8875	9193	30496	30926
O	34	44	826	831	1882	1936	7752	7655	92	86	9363	9245	10286	10518	34610	35408	244	68	5522	5402	4730	5040	18219	18241
P	19	75	9247	9564	8784	9016	30873	32414	194	69	8348	8432	7670	8067	26305	26049	177	82	9078	8764	9055	8936	29390	29104
Date of measurement: 06/17/2014/Time of measurement: 13:22:59
Pa-Casp.mth
Infinite 200
Instrument serial number: 712000875
Plate
Plate Description: [NUN384fw_verifikovanoSCANovanim] - 384 Unknown
Plate with Cover: No
Barcode: No
Part of Plate
Range: M1:P24
Move Plate
Action: Move out
User Request
Text: vlož 384j destičku NUNC(fw) - bez víčka
Move Plate
Action: Move in
Luminescence
Attenuation: NONE
Integration Time: 15000 ms
Label: Label1
Settle Time: 0 ms
Wait (Timer)
Wait Time: 00:00:15
Wait for injection: No
Ignore wait for last kinetic cycle: No
Meas. temperature: Raw data: 28.6 °C
Date: 06/17/2014, Time: 13:22:59

## Sheet: deska 1 3.část
<>	1	2	3	4	5	6	7	8	9	10	11	12	13	14	15	16	17	18	19	20	21	22	23	24
A
B
C
D
E
F
G
H
I
J
K
L
M	179	176	824	815	1840	1885	7099	7025	154	147	8474	8526	9070	9397	30330	29861	247	140	10955	11097	7034	7289	29054	30963
N	29	78	7900	8096	8487	8563	29060	30398	220	98	7658	7980	8532	8535	28460	28610	220	110	7997	7903	8362	8842	29528	29699
O	32	44	821	841	2022	2010	7952	7585	90	91	7918	7837	8429	8400	27283	26067	193	88	8100	7693	5701	5535	22080	21822
P	20	67	8752	8967	8438	8582	28623	28297	194	82	7816	7975	7627	7676	24950	25871	182	81	8342	8097	7887	7944	25232	26556
Date of measurement: 06/17/2014/Time of measurement: 12:53:04
Pa-Casp.mth
Infinite 200
Instrument serial number: 712000875
Plate
Plate Description: [NUN384fw_verifikovanoSCANovanim] - 384 Unknown
Plate with Cover: No
Barcode: No
Part of Plate
Range: M1:P24
Move Plate
Action: Move out
User Request
Text: vlož 384j destičku NUNC(fw) - bez víčka
Move Plate
Action: Move in
Luminescence
Attenuation: NONE
Integration Time: 15000 ms
Label: Label1
Settle Time: 0 ms
Wait (Timer)
Wait Time: 00:00:15
Wait for injection: No
Ignore wait for last kinetic cycle: No
Meas. temperature: Raw data: 28.7 °C
Date: 06/17/2014, Time: 12:53:04

## Sheet: deska 2 2.část
<>	1	2	3	4	5	6	7	8	9	10	11	12	13	14	15	16	17	18	19	20	21	22	23	24
A
B
C
D
E
F
G	169	162	879	851	1780	1874	7497	7369	135	112	3428	3358	3639	3664	12129	12514	144	83	3379	3613	2995	3040	10687	10564
H	31	51	3422	3590	3636	3736	12941	12433	111	61	3326	3582	3656	3756	12692	12870	121	68	3038	3224	3365	3498	12222	12273
I	32	35	882	868	1904	1892	7665	7941	80	50	3103	3096	3291	3313	11472	11747	97	56	3132	3106	2849	2888	10199	10216
J	23	39	3481	3408	3387	3410	11562	12553	93	43	3298	3234	3349	3377	11625	12136	96	44	2820	3008	3096	3171	11120	10819
K
L
M
N
O
P
Date of measurement: 06/17/2014/Time of measurement: 12:22:20
Pa-Casp.mth
Infinite 200
Instrument serial number: 712000875
Plate
Plate Description: [NUN384fw_verifikovanoSCANovanim] - 384 Unknown
Plate with Cover: No
Barcode: No
Part of Plate
Range: G1:J24
Move Plate
Action: Move out
User Request
Text: vlož 384j destičku NUNC(fw) - bez víčka
Move Plate
Action: Move in
Luminescence
Attenuation: NONE
Integration Time: 15000 ms
Label: Label1
Settle Time: 0 ms
Wait (Timer)
Wait Time: 00:00:15
Wait for injection: No
Ignore wait for last kinetic cycle: No
Meas. temperature: Raw data: 28.3 °C
Date: 06/17/2014, Time: 12:22:20

## Sheet: deska 1 2.část
<>	1	2	3	4	5	6	7	8	9	10	11	12	13	14	15	16	17	18	19	20	21	22	23	24
A
B
C
D
E
F
G	164	155	868	846	1900	1895	7519	7814	137	100	3268	3207	3528	3570	12117	12259	130	84	3556	3700	2971	3084	10760	11401
H	31	51	3138	3064	3280	3338	11462	11346	104	59	3344	3254	3505	3590	12345	11896	113	62	3157	3243	3347	3416	11876	12201
I	36	37	918	930	2023	2097	8956	8454	89	47	2887	2985	3477	3511	11633	11668	99	43	3074	3152	2897	2983	10440	10526
J	17	40	3282	3500	3539	3661	12329	12795	107	43	3124	3031	3341	3352	11410	11239	93	51	2989	3113	3180	3228	11596	11805
K
L
M
N
O
P
Date of measurement: 06/17/2014/Time of measurement: 11:51:17
Pa-Casp.mth
Infinite 200
Instrument serial number: 712000875
Plate
Plate Description: [NUN384fw_verifikovanoSCANovanim] - 384 Unknown
Plate with Cover: No
Barcode: No
Part of Plate
Range: G1:J24
Move Plate
Action: Move out
User Request
Text: vlož 384j destičku NUNC(fw) - bez víčka
Move Plate
Action: Move in
Luminescence
Attenuation: NONE
Integration Time: 15000 ms
Label: Label1
Settle Time: 0 ms
Wait (Timer)
Wait Time: 00:00:15
Wait for injection: No
Ignore wait for last kinetic cycle: No
Meas. temperature: Raw data: 28.4 °C
Date: 06/17/2014, Time: 11:51:17

## Sheet: deska 2 1.část
<>	1	2	3	4	5	6	7	8	9	10	11	12	13	14	15	16	17	18	19	20	21	22	23	24
A	157	146	933	899	1895	1946	7976	8133	131	94	2520	2487	3015	3165	11025	11181	134	74	2544	2551	3093	3160	11594	11462
B	28	50	2448	2555	2977	3022	10839	11391	106	54	2706	2440	2966	3036	11177	11709	111	56	2451	2583	2972	3039	10724	11416
C	32	36	925	926	1943	2014	8400	8454	90	50	2442	2345	2875	2894	10396	10217	96	34	2201	2467	2862	2968	10739	10620
D	21	37	2501	2532	2910	2942	11124	11133	98	44	2326	2363	2899	2961	10297	10710	86	47	2458	2438	2841	2918	10421	10825
E
F
G
H
I
J
K
L
M
N
O
P
Date of measurement: 06/17/2014/Time of measurement: 11:20:02
Pa-Casp.mth
Infinite 200
Instrument serial number: 712000875
Plate
Plate Description: [NUN384fw_verifikovanoSCANovanim] - 384 Unknown
Plate with Cover: No
Barcode: No
Part of Plate
Range: A1:D24
Move Plate
Action: Move out
User Request
Text: vlož 384j destičku NUNC(fw) - bez víčka
Move Plate
Action: Move in
Luminescence
Attenuation: NONE
Integration Time: 15000 ms
Label: Label1
Settle Time: 0 ms
Wait (Timer)
Wait Time: 00:00:15
Wait for injection: No
Ignore wait for last kinetic cycle: No
Meas. temperature: Raw data: 27.7 °C
Date: 06/17/2014, Time: 11:20:02

## Sheet: deska 1 1.část
<>	1	2	3	4	5	6	7	8	9	10	11	12	13	14	15	16	17	18	19	20	21	22	23	24
A	135	142	876	885	1992	2009	7700	8278	133	93	3089	2957	4177	4163	14108	14659	146	71	2631	2726	4036	4023	14683	14392
B	27	44	2746	2902	3728	3705	12848	13020	111	58	2514	2734	3810	3970	13861	14245	128	66	2786	2715	3899	4097	13766	14025
C	28	36	969	973	2090	2144	9078	9014	85	49	2548	2365	3551	3420	12450	12044	105	44	2547	2642	3280	3353	12039	11939
D	19	34	2458	2584	3173	3132	11697	11850	93	39	2562	2528	3195	3280	11207	11642	94	37	2464	2583	3294	3444	11783	11705
E
F
G	164	155	868	846	1900	1895	7519	7814	137	100	3268	3207	3528	3570	12117	12259	130	84	3556	3700	2971	3084	10760	11401
H	31	51	3138	3064	3280	3338	11462	11346	104	59	3344	3254	3505	3590	12345	11896	113	62	3157	3243	3347	3416	11876	12201
I	36	37	918	930	2023	2097	8956	8454	89	47	2887	2985	3477	3511	11633	11668	99	43	3074	3152	2897	2983	10440	10526
J	17	40	3282	3500	3539	3661	12329	12795	107	43	3124	3031	3341	3352	11410	11239	93	51	2989	3113	3180	3228	11596	11805
K
L
M	179	176	824	815	1840	1885	7099	7025	154	147	8474	8526	9070	9397	30330	29861	247	140	10955	11097	7034	7289	29054	30963
N	29	78	7900	8096	8487	8563	29060	30398	220	98	7658	7980	8532	8535	28460	28610	220	110	7997	7903	8362	8842	29528	29699
O	32	44	821	841	2022	2010	7952	7585	90	91	7918	7837	8429	8400	27283	26067	193	88	8100	7693	5701	5535	22080	21822
P	20	67	8752	8967	8438	8582	28623	28297	194	82	7816	7975	7627	7676	24950	25871	182	81	8342	8097	7887	7944	25232	26556
<>	1	2	3	4	5	6	7	8	9	10	11	12	13	14	15	16	17	18	19	20	21	22	23	24
A	157	146	933	899	1895	1946	7976	8133	131	94	2520	2487	3015	3165	11025	11181	134	74	2544	2551	3093	3160	11594	11462
B	28	50	2448	2555	2977	3022	10839	11391	106	54	2706	2440	2966	3036	11177	11709	111	56	2451	2583	2972	3039	10724	11416
C	32	36	925	926	1943	2014	8400	8454	90	50	2442	2345	2875	2894	10396	10217	96	34	2201	2467	2862	2968	10739	10620
D	21	37	2501	2532	2910	2942	11124	11133	98	44	2326	2363	2899	2961	10297	10710	86	47	2458	2438	2841	2918	10421	10825
E
F
G	169	162	879	851	1780	1874	7497	7369	135	112	3428	3358	3639	3664	12129	12514	144	83	3379	3613	2995	3040	10687	10564
H	31	51	3422	3590	3636	3736	12941	12433	111	61	3326	3582	3656	3756	12692	12870	121	68	3038	3224	3365	3498	12222	12273
I	32	35	882	868	1904	1892	7665	7941	80	50	3103	3096	3291	3313	11472	11747	97	56	3132	3106	2849	2888	10199	10216
J	23	39	3481	3408	3387	3410	11562	12553	93	43	3298	3234	3349	3377	11625	12136	96	44	2820	3008	3096	3171	11120	10819
K
L
M	173	155	806	790	1804	1858	6918	6955	141	141	7362	7402	7647	8008	26451	25666	215	102	4732	4747	4361	4622	18687	17304
N	29	74	7825	8000	8192	8335	27686	29182	204	92	8303	8098	8492	8695	30120	30041	219	107	8016	8544	8875	9193	30496	30926
O	34	44	826	831	1882	1936	7752	7655	92	86	9363	9245	10286	10518	34610	35408	244	68	5522	5402	4730	5040	18219	18241
P	19	75	9247	9564	8784	9016	30873	32414	194	69	8348	8432	7670	8067	26305	26049	177	82	9078	8764	9055	8936	29390	29104
pozadí		138.5								113								108.5
		35.5								84.5								97
		32								67								74.5
		26.5								66								65.5
		159.5								118.5								107
		41								81.5								87.5
		36.5								68								71
		28.5								75								72
		177.5								150.5								193.5
		53.5								159								165
		38								90.5								140.5
		43.5								138								131.5
		151.5								112.5								104
		39								80								83.5
		34								70								65
		29								71								66.5
		165.5								123.5								113.5
		41								86								94.5
		33.5								65								76.5
		31								68								70
		164								141								158.5
		51.5								148								163
		39								89								156
		47								131.5								129.5
			737.5	746.5	1853.5	1870.5	7561.5	8139.5			2976	2844	4064	4050	13995	14546			2522.5	2617.5	3927.5	3914.5	14574.5	14283.5
			2710.5	2866.5	3692.5	3669.5	12812.5	12984.5			2429.5	2649.5	3725.5	3885.5	13776.5	14160.5			2689	2618	3802	4000	13669	13928
			937	941	2058	2112	9046	8982			2481	2298	3484	3353	12383	11977			2472.5	2567.5	3205.5	3278.5	11964.5	11864.5
			2431.5	2557.5	3146.5	3105.5	11670.5	11823.5			2496	2462	3129	3214	11141	11576			2398.5	2517.5	3228.5	3378.5	11717.5	11639.5
			708.5	686.5	1740.5	1735.5	7359.5	7654.5			3149.5	3088.5	3409.5	3451.5	11998.5	12140.5			3449	3593	2864	2977	10653	11294
			3097	3023	3239	3297	11421	11305			3262.5	3172.5	3423.5	3508.5	12263.5	11814.5			3069.5	3155.5	3259.5	3328.5	11788.5	12113.5
			881.5	893.5	1986.5	2060.5	8919.5	8417.5			2819	2917	3409	3443	11565	11600			3003	3081	2826	2912	10369	10455
			3253.5	3471.5	3510.5	3632.5	12300.5	12766.5			3049	2956	3266	3277	11335	11164			2917	3041	3108	3156	11524	11733
			646.5	637.5	1662.5	1707.5	6921.5	6847.5			8323.5	8375.5	8919.5	9246.5	30179.5	29710.5			10761.5	10903.5	6840.5	7095.5	28860.5	30769.5
			7846.5	8042.5	8433.5	8509.5	29006.5	30344.5			7499	7821	8373	8376	28301	28451			7832	7738	8197	8677	29363	29534
			783	803	1984	1972	7914	7547			7827.5	7746.5	8338.5	8309.5	27192.5	25976.5			7959.5	7552.5	5560.5	5394.5	21939.5	21681.5
			8708.5	8923.5	8394.5	8538.5	28579.5	28253.5			7678	7837	7489	7538	24812	25733			8210.5	7965.5	7755.5	7812.5	25100.5	26424.5
			781.5	747.5	1743.5	1794.5	7824.5	7981.5			2407.5	2374.5	2902.5	3052.5	10912.5	11068.5			2440	2447	2989	3056	11490	11358
			2409	2516	2938	2983	10800	11352			2626	2360	2886	2956	11097	11629			2367.5	2499.5	2888.5	2955.5	10640.5	11332.5
			891	892	1909	1980	8366	8420			2372	2275	2805	2824	10326	10147			2136	2402	2797	2903	10674	10555
			2472	2503	2881	2913	11095	11104			2255	2292	2828	2890	10226	10639			2391.5	2371.5	2774.5	2851.5	10354.5	10758.5
			713.5	685.5	1614.5	1708.5	7331.5	7203.5			3304.5	3234.5	3515.5	3540.5	12005.5	12390.5			3265.5	3499.5	2881.5	2926.5	10573.5	10450.5
			3381	3549	3595	3695	12900	12392			3240	3496	3570	3670	12606	12784			2943.5	3129.5	3270.5	3403.5	12127.5	12178.5
			848.5	834.5	1870.5	1858.5	7631.5	7907.5			3038	3031	3226	3248	11407	11682			3055.5	3029.5	2772.5	2811.5	10122.5	10139.5
			3450	3377	3356	3379	11531	12522			3230	3166	3281	3309	11557	12068			2750	2938	3026	3101	11050	10749
			642	626	1640	1694	6754	6791			7221	7261	7506	7867	26310	25525			4573.5	4588.5	4202.5	4463.5	18528.5	17145.5
			7773.5	7948.5	8140.5	8283.5	27634.5	29130.5			8155	7950	8344	8547	29972	29893			7853	8381	8712	9030	30333	30763
			787	792	1843	1897	7713	7616			9274	9156	10197	10429	34521	35319			5366	5246	4574	4884	18063	18085
			9200	9517	8737	8969	30826	32367			8216.5	8300.5	7538.5	7935.5	26173.5	25917.5			8948.5	8634.5	8925.5	8806.5	29260.5	28974.5
Průměry			742		1862		7850.5				2910		4057		14270.5				2570		3921		14429
			2788.5		3681		12898.5				2539.5		3805.5		13968.5				2653.5		3901		13798.5
			939		2085		9014				2389.5		3418.5		12180				2520		3242		11914.5
			2494.5		3126		11747				2479		3171.5		11358.5				2458		3303.5		11678.5
			697.5		1738		7507				3119		3430.5		12069.5				3521		2920.5		10973.5
			3060		3268		11363				3217.5		3466		12039				3112.5		3294		11951
			887.5		2023.5		8668.5				2868		3426		11582.5				3042		2869		10412
			3362.5		3571.5		12533.5				3002.5		3271.5		11249.5				2979		3132		11628.5
			642		1685		6884.5				8349.5		9083		29945				10832.5		6968		29815
			7944.5		8471.5		29675.5				7660		8374.5		28376				7785		8437		29448.5
			793		1978		7730.5				7787		8324		26584.5				7756		5477.5		21810.5
			8816		8466.5		28416.5				7757.5		7513.5		25272.5				8088		7784		25762.5
			764.5		1769		7903				2391		2977.5		10990.5				2443.5		3022.5		11424
			2462.5		2960.5		11076				2493		2921		11363				2433.5		2922		10986.5
			891.5		1944.5		8393				2323.5		2814.5		10236.5				2269		2850		10614.5
			2487.5		2897		11099.5				2273.5		2859		10432.5				2381.5		2813		10556.5
			699.5		1661.5		7267.5				3269.5		3528		12198				3382.5		2904		10512
			3465		3645		12646				3368		3620		12695				3036.5		3337		12153
			841.5		1864.5		7769.5				3034.5		3237		11544.5				3042.5		2792		10131
			3413.5		3367.5		12026.5				3198		3295		11812.5				2844		3063.5		10899.5
			634		1667		6772.5				7241		7686.5		25917.5				4581		4333		17837
			7861		8212		28382.5				8052.5		8445.5		29932.5				8117		8871		30548
			789.5		1870		7664.5				9215		10313		34920				5306		4729		18074
			9358.5		8853		31596.5				8258.5		7737		26045.5				8791.5		8866		29117.5
bez blanku
			2046.5		1819		5048				2168		2195		6420				1828		2059		6578.5
											1797.5		1943.5		6118				1911.5		2039		5948
			1555.5		1041		2733				1450.5		1333.5		3166				1581		1157		2900.5
											1540		1086.5		2344.5				1519		1218.5		2664.5
			2362.5		1530		3856				2421.5		1692.5		4562.5				2823.5		1182.5		3466.5
											2520		1728		4532				2415		1556		4444
			2475		1548		3865				1980.5		1402.5		2914				2154.5		845.5		1743.5
											2115		1248		2581				2091.5		1108.5		2960
			7302.5		6786.5		22791				7707.5		7398		23060.5				10190.5		5283		22930.5
											7018		6689.5		21491.5				7143		6752		22564
			8023		6488.5		20686				6994		6346		18854				6963		3499.5		14080
											6964.5		5535.5		17542				7295		5806		18032
			1698		1191.5		3173				1626.5		1208.5		3087.5				1679		1253.5		3521
											1728.5		1152		3460				1669		1153		3083.5
			1596		952.5		2706.5				1432		870		1843.5				1377.5		905.5		2221.5
											1382		914.5		2039.5				1490		868.5		2163.5
			2765.5		1983.5		5378.5				2570		1866.5		4930.5				2683		1242.5		3244.5
											2668.5		1958.5		5427.5				2337		1675.5		4885.5
			2572		1503		4257				2193		1372.5		3775				2201		927.5		2361.5
											2356.5		1430.5		4043				2002.5		1199		3130
			7227		6545		21610				6607		6019.5		19145				3947		2666		11064.5
											7418.5		6778.5		23160				7483		7204		23775.5
			8569		6983		23932				8425.5		8443		27255.5				4516.5		2859		10409.5
											7469		5867		18381				8002		6996		21453

## Sheet: reults
3 hodiny	kaspáza (3) a 7						3 hodiny	kaspáza 8						3 hodiny	kaspáza 9
	kontrola	Bp4eT	Bp253	BpA	BpB			kontrola	Bp4eT	Bp253	BpA	BpB			kontrola	Bp4eT	Bp253	BpA	BpB
2014-06-03	2168	1828	1911.5	1797.5	2046.5		2014-06-03	2195	2059	2039	1943.5	1819		2014-06-03	6420	6578.5	5948	6118	5048
2014-06-04	1450.5	1581	1519	1540	1555.5		2014-06-04	1333.5	1157	1218.5	1086.5	1041		2014-06-04	3166	2900.5	2664.5	2344.5	2733
2014-06-10	1626.5	1679	1669	1728.5	1698		2014-06-10	1208.5	1253.5	1153	1152	1191.5		2014-06-10	3087.5	3521	3083.5	3460	3173
2014-06-11	1432	1377.5	1490	1382	1596		2014-06-11	870	905.5	868.5	914.5	952.5		2014-06-11	1843.5	2221.5	2163.5	2039.5	2706.5
24 hodin	kaspáza (3) a 7						24 hodin	kaspáza 8						24 hodin	kaspáza 9
	kontrola	Bp4eT	Bp253	BpA	BpB			kontrola	Bp4eT	Bp253	BpA	BpB			kontrola	Bp4eT	Bp253	BpA	BpB
2014-06-04	2421.5	2823.5	2415	2520	2362.5		2014-06-04	1692.5	1182.5	1556	1728	1530		2014-06-04	4562.5	3466.5	4444	4532	3856
2014-06-05	1980.5	2154.5	2091.5	2115	2475		2014-06-05	1402.5	845.5	1108.5	1248	1548		2014-06-05	2914	1743.5	2960	2581	3865
2014-06-11	2570	2683	2337	2668.5	2765.5		2014-06-11	1866.5	1242.5	1675.5	1958.5	1983.5		2014-06-11	4930.5	3244.5	4885.5	5427.5	5378.5
2014-06-12	2193	2201	2002.5	2356.5	2572		2014-06-12	1372.5	927.5	1199	1430.5	1503		2014-06-12	3775	2361.5	3130	4043	4257
72 hodin	kaspáza (3) a 7						72 hodin	kaspáza 8						72 hodin	kaspáza 9
	kontrola	Bp4eT	Bp253	BpA	BpB			kontrola	Bp4eT	Bp253	BpA	BpB			kontrola	Bp4eT	Bp253	BpA	BpB
2014-06-02	7707.5	10190.5	7143	7018	7302.5		2014-06-02	7398	5283	6752	6689.5	6786.5		2014-06-02	23060.5	22930.5	22564	21491.5	22791
2014-06-06	6994	6963	7295	6964.5	8023		2014-06-06	6346	3499.5	5806	5535.5	6488.5		2014-06-06	18854	14080	18032	17542	20686
2014-06-09	6607	3947	7483	7418.5	7227		2014-06-09	6019.5	2666	7204	6778.5	6545		2014-06-09	19145	11064.5	23775.5	23160	21610
2014-06-13	8425.5	4516.5	8002	7469	8569		2014-06-13	8443	2859	6996	5867	6983		2014-06-13	27255.5	10409.5	21453	18381	23932
průměry
	kaspáza (3) a 7							kaspáza 8							kaspáza 9
	kontrola	Bp4eT	Bp253	BpA	BpB			kontrola	Bp4eT	Bp253	BpA	BpB			kontrola	Bp4eT	Bp253	BpA	BpB
3 hodiny	1669.25	1616.38	1647.38	1612	1724			1401.75	1343.75	1319.75	1274.12	1251			3629.25	3805.38	3464.88	3490.5	3415.12
24 hodin	2291.25	2465.5	2211.5	2415	2543.75			1583.5	1049.5	1384.75	1591.25	1641.12			4045.5	2704	3854.88	4145.88	4339.12
72 hodin	7433.5	6404.25	7480.75	7217.5	7780.38			7051.62	3576.88	6689.5	6217.62	6700.75			22078.8	14621.1	21456.1	20143.6	22254.8
% kontroly
	kaspáza (3) a 7							kaspáza 8							kaspáza 9
	kontrola	Bp4eT	Bp253	BpA	BpB			kontrola	Bp4eT	Bp253	BpA	BpB			kontrola	Bp4eT	Bp253	BpA	BpB
3 hodiny	100	96.8324	98.6895	96.5703	103.28			100	95.8623	94.1502	90.8953	89.2456			100	104.853	95.4708	96.1769	94.1
24 hodin	100	107.605	96.5194	105.401	111.02			100	66.2772	87.4487	100.489	103.639			100	66.8397	95.288	102.481	107.258
72 hodin	100	86.1539	100.636	97.0942	104.666			100	50.7241	94.8647	88.1729	95.0242			100	66.2226	97.18	91.2354	100.797

## Sheet: results_viability
3 hodiny	kaspáza (3) a 7						3 hodiny	kaspáza 8						3 hodiny	kaspáza 9							viabilita	3 hodiny
	kontrola	Bp4eT	Bp4eA	Z-Bp4eS	E-Bp4eS			kontrola	Bp4eT	Bp4eA	Z-Bp4eS	E-Bp4eS			kontrola	Bp4eT	Bp4eA	Z-Bp4eS	E-Bp4eS					kontrola	Bp4eT	Bp4eA	Z-Bp4eS	E-Bp4eS
2014-06-03	2168	1828	1911.5	1797.5	2046.5		2014-06-03	2195	2059	2039	1943.5	1819		2014-06-03	6420	6578.5	5948	6118	5048				2014-06-03	100	96.3373	96.804	97.4068	98.187
2014-06-04	1450.5	1581	1519	1540	1555.5		2014-06-04	1333.5	1157	1218.5	1086.5	1041		2014-06-04	3166	2900.5	2664.5	2344.5	2733				2014-06-04	100	96.3373	96.804	97.4068	98.187
2014-06-10	1626.5	1679	1669	1728.5	1698		2014-06-10	1208.5	1253.5	1153	1152	1191.5		2014-06-10	3087.5	3521	3083.5	3460	3173				2014-06-10	100	96.3373	96.804	97.4068	98.187
2014-06-11	1432	1377.5	1490	1382	1596		2014-06-11	870	905.5	868.5	914.5	952.5		2014-06-11	1843.5	2221.5	2163.5	2039.5	2706.5				2014-06-11	100	96.3373	96.804	97.4068	98.187
24 hodin	kaspáza (3) a 7						24 hodin	kaspáza 8						24 hodin	kaspáza 9								24 hodin
	kontrola	Bp4eT	Bp4eA	Z-Bp4eS	E-Bp4eS			kontrola	Bp4eT	Bp4eA	Z-Bp4eS	E-Bp4eS			kontrola	Bp4eT	Bp4eA	Z-Bp4eS	E-Bp4eS					kontrola	Bp4eT	Bp4eA	Z-Bp4eS	E-Bp4eS
2014-06-04	2421.5	2823.5	2415	2520	2362.5		2014-06-04	1692.5	1182.5	1556	1728	1530		2014-06-04	4562.5	3466.5	4444	4532	3856				2014-06-04	100	52.8499	95.5935	99.4571	99.4673
2014-06-05	1980.5	2154.5	2091.5	2115	2475		2014-06-05	1402.5	845.5	1108.5	1248	1548		2014-06-05	2914	1743.5	2960	2581	3865				2014-06-05	100	52.8499	95.5935	99.4571	99.4673
2014-06-11	2570	2683	2337	2668.5	2765.5		2014-06-11	1866.5	1242.5	1675.5	1958.5	1983.5		2014-06-11	4930.5	3244.5	4885.5	5427.5	5378.5				2014-06-11	100	52.8499	95.5935	99.4571	99.4673
2014-06-12	2193	2201	2002.5	2356.5	2572		2014-06-12	1372.5	927.5	1199	1430.5	1503		2014-06-12	3775	2361.5	3130	4043	4257				2014-06-12	100	52.8499	95.5935	99.4571	99.4673
72 hodin	kaspáza (3) a 7						72 hodin	kaspáza 8						72 hodin	kaspáza 9								72 hodin
	kontrola	Bp4eT	Bp4eA	Z-Bp4eS	E-Bp4eS			kontrola	Bp4eT	Bp4eA	Z-Bp4eS	E-Bp4eS			kontrola	Bp4eT	Bp4eA	Z-Bp4eS	E-Bp4eS					kontrola	Bp4eT	Bp4eA	Z-Bp4eS	E-Bp4eS
2014-06-02	7707.5	10190.5	7143	7018	7302.5		2014-06-02	7398	5283	6752	6689.5	6786.5		2014-06-02	23060.5	22930.5	22564	21491.5	22791				2014-06-02	100	27.09	93.04	93.54	97.81
2014-06-06	6994	6963	7295	6964.5	8023		2014-06-06	6346	3499.5	5806	5535.5	6488.5		2014-06-06	18854	14080	18032	17542	20686				2014-06-06	100	27.09	93.04	93.54	97.81
2014-06-09	6607	3947	7483	7418.5	7227		2014-06-09	6019.5	2666	7204	6778.5	6545		2014-06-09	19145	11064.5	23775.5	23160	21610				2014-06-09	100	27.09	93.04	93.54	97.81
2014-06-13	8425.5	4516.5	8002	7469	8569		2014-06-13	8443	2859	6996	5867	6983		2014-06-13	27255.5	10409.5	21453	18381	23932				2014-06-13	100	27.09	93.04	93.54	97.81
průměry
	kaspáza (3) a 7							kaspáza 8							kaspáza 9
	kontrola	Bp4eT	Bp4eA	Z-Bp4eS	E-Bp4eS			kontrola	Bp4eT	Bp4eA	Z-Bp4eS	E-Bp4eS			kontrola	Bp4eT	Bp4eA	Z-Bp4eS	E-Bp4eS
3 hodiny	1669.25	1616.38	1647.38	1612	1724			1401.75	1343.75	1319.75	1274.12	1251			3629.25	3805.38	3464.88	3490.5	3415.12
24 hodin	2291.25	2465.5	2211.5	2415	2543.75			1583.5	1049.5	1384.75	1591.25	1641.12			4045.5	2704	3854.88	4145.88	4339.12
72 hodin	7433.5	6404.25	7480.75	7217.5	7780.38			7051.62	3576.88	6689.5	6217.62	6700.75			22078.8	14621.1	21456.1	20143.6	22254.8
viabilita
3 hodiny	kaspáza (3) a 7						3 hodiny	kaspáza 8						3 hodiny	kaspáza 9
	kontrola	Bp4eT	Bp4eA	Z-Bp4eS	E-Bp4eS			kontrola	Bp4eT	Bp4eA	Z-Bp4eS	E-Bp4eS			kontrola	Bp4eT	Bp4eA	Z-Bp4eS	E-Bp4eS
2014-06-03	21.68	18.975	19.7461	18.4535	20.8429		2014-06-03	21.95	21.3728	21.0632	19.9524	18.5259		2014-06-03	64.2	68.2861	61.4437	62.8087	51.4121
2014-06-04	14.505	16.4111	15.6915	15.81	15.8422		2014-06-04	13.335	12.0099	12.5873	11.1542	10.6022		2014-06-04	31.66	30.1078	27.5247	24.0691	27.8346
2014-06-10	16.265	17.4284	17.241	17.7452	17.2935		2014-06-10	12.085	13.0116	11.9107	11.8267	12.135		2014-06-10	30.875	36.5487	31.853	35.5211	32.3159
2014-06-11	14.32	14.2987	15.3919	14.1879	16.2547		2014-06-11	8.7	9.39927	8.97173	9.38846	9.70087		2014-06-11	18.435	23.0596	22.3493	20.938	27.5647
24 hodin	kaspáza (3) a 7						24 hodin	kaspáza 8						24 hodin	kaspáza 9
	kontrola	Bp4eT	Bp4eA	Z-Bp4eS	E-Bp4eS			kontrola	Bp4eT	Bp4eA	Z-Bp4eS	E-Bp4eS			kontrola	Bp4eT	Bp4eA	Z-Bp4eS	E-Bp4eS
2014-06-04	24.215	53.4249	25.2632	25.3376	23.7515		2014-06-04	16.925	22.3747	16.2773	17.3743	15.3819		2014-06-04	45.625	65.5914	46.4885	45.5674	38.7665
2014-06-05	19.805	40.7664	21.8791	21.2655	24.8825		2014-06-05	14.025	15.9981	11.596	12.5481	15.5629		2014-06-05	29.14	32.9897	30.9645	25.9509	38.857
2014-06-11	25.7	50.7664	24.4473	26.8307	27.8031		2014-06-11	18.665	23.51	17.5273	19.6919	19.9412		2014-06-11	49.305	61.3908	51.1071	54.5713	54.073
2014-06-12	21.93	41.6462	20.9481	23.6936	25.8577		2014-06-12	13.725	17.5497	12.5427	14.3831	15.1105		2014-06-12	37.75	44.6831	32.7428	40.6507	42.798
72 hodin	kaspáza (3) a 7						72 hodin	kaspáza 8						72 hodin	kaspáza 9
	kontrola	Bp4eT	Bp4eA	Z-Bp4eS	E-Bp4eS			kontrola	Bp4eT	Bp4eA	Z-Bp4eS	E-Bp4eS			kontrola	Bp4eT	Bp4eA	Z-Bp4eS	E-Bp4eS
2014-06-02	77.075	376.172	76.7734	75.0267	74.6601		2014-06-02	73.98	195.017	72.5709	71.5149	69.3845		2014-06-02	230.605	846.456	242.519	229.757	233.013
2014-06-06	69.94	257.032	78.4071	74.4548	82.0264		2014-06-06	63.46	129.181	62.4033	59.1779	66.3378		2014-06-06	188.54	519.749	193.809	187.535	211.492
2014-06-09	66.07	145.7	80.4278	79.3083	73.8882		2014-06-09	60.195	98.4127	77.4291	72.4663	66.9154		2014-06-09	191.45	408.435	255.541	247.595	220.939
2014-06-13	84.255	166.722	86.006	79.8482	87.6086		2014-06-13	84.43	105.537	75.1935	62.7218	71.3935		2014-06-13	272.555	384.256	230.578	196.504	244.678
průměry
	kaspáza (3) a 7							kaspáza 8							kaspáza 9
	kontrola	Bp4eT	Bp4eA	Z-Bp4eS	E-Bp4eS			kontrola	Bp4eT	Bp4eA	Z-Bp4eS	E-Bp4eS			kontrola	Bp4eT	Bp4eA	Z-Bp4eS	E-Bp4eS
3 hodiny	16.6925	16.7783	17.0176	16.5491	17.5583			14.0175	13.9484	13.6332	13.0804	12.741			36.2925	39.5005	35.7927	35.8342	34.7818
24 hodin	22.9125	46.651	23.1344	24.2818	25.5737			15.835	19.8581	14.4858	15.9994	16.4991			40.455	51.1638	40.3257	41.6851	43.6236
72 hodin	74.335	236.406	80.4036	77.1595	79.5458			70.5162	132.037	71.8992	66.4702	68.5078			220.788	539.724	230.612	215.348	227.53
% kontroly /viabilita
3 hodiny	kaspáza (3) a 7						3 hodiny	kaspáza 8						3 hodiny	kaspáza 9
	kontrola	Bp4eT	Bp4eA	Z-Bp4eS	E-Bp4eS			kontrola	Bp4eT	Bp4eA	Z-Bp4eS	E-Bp4eS			kontrola	Bp4eT	Bp4eA	Z-Bp4eS	E-Bp4eS
2014-06-03	100	87.5231	91.0797	85.1177	96.1387		2014-06-03	100	97.3705	95.9598	90.8993	84.4003		2014-06-03	100	106.365	95.7067	97.8329	80.0811
2014-06-04	100	113.141	108.18	108.997	109.219		2014-06-04	100	90.0629	94.3928	83.6464	79.5067		2014-06-04	100	95.0972	86.9383	76.0238	87.9174
2014-06-10	100	107.152	106.001	109.1	106.324		2014-06-10	100	107.667	98.5574	97.8625	100.414		2014-06-10	100	118.376	103.168	115.048	104.667
2014-06-11	100	99.8514	107.485	99.0776	113.51		2014-06-11	100	108.038	103.123	107.913	111.504		2014-06-11	100	125.086	121.233	113.577	149.524
24 hodin	kaspáza (3) a 7						24 hodin	kaspáza 8						24 hodin	kaspáza 9
	kontrola	Bp4eT	Bp4eA	Z-Bp4eS	E-Bp4eS			kontrola	Bp4eT	Bp4eA	Z-Bp4eS	E-Bp4eS			kontrola	Bp4eT	Bp4eA	Z-Bp4eS	E-Bp4eS
2014-06-04	100	220.627	104.329	104.636	98.086		2014-06-04	100	132.199	96.1729	102.655	90.8829		2014-06-04	100	143.762	101.893	99.8738	84.9677
2014-06-05	100	205.839	110.473	107.374	125.638		2014-06-05	100	114.069	82.6808	89.4697	110.965		2014-06-05	100	113.211	106.261	89.0559	133.346
2014-06-11	100	197.535	95.1256	104.4	108.183		2014-06-11	100	125.958	93.9049	105.502	106.838		2014-06-11	100	124.512	103.655	110.681	109.67
2014-06-12	100	189.905	95.5225	108.042	117.91		2014-06-12	100	127.867	91.3858	104.795	110.095		2014-06-12	100	118.366	86.736	107.684	113.372
72 hodin	kaspáza (3) a 7						72 hodin	kaspáza 8						72 hodin	kaspáza 9
	kontrola	Bp4eT	Bp4eA	Z-Bp4eS	E-Bp4eS			kontrola	Bp4eT	Bp4eA	Z-Bp4eS	E-Bp4eS			kontrola	Bp4eT	Bp4eA	Z-Bp4eS	E-Bp4eS
2014-06-02	100	488.06	99.6087	97.3425	96.8668		2014-06-02	100	263.607	98.0953	96.6678	93.7882		2014-06-02	100	367.059	105.167	99.6324	101.044
2014-06-06	100	367.504	112.106	106.455	117.281		2014-06-06	100	203.562	98.3348	93.2523	104.535		2014-06-06	100	275.67	102.795	99.4668	112.173
2014-06-09	100	220.523	121.731	120.037	111.833		2014-06-09	100	163.49	128.63	120.386	111.164		2014-06-09	100	213.338	133.476	129.326	115.403
2014-06-13	100	197.878	102.078	94.7697	103.98		2014-06-13	100	125	89.0601	74.2886	84.5594		2014-06-13	100	140.983	84.5988	72.0971	89.7721
% kontroly
	kaspáza (3) a 7							kaspáza 8							kaspáza 9
	kontrola	Bp4eT	Bp4eA	Z-Bp4eS	E-Bp4eS			kontrola	Bp4eT	Bp4eA	Z-Bp4eS	E-Bp4eS			kontrola	Bp4eT	Bp4eA	Z-Bp4eS	E-Bp4eS
3 hodiny	100	101.917	103.186	100.573	106.298			100	100.785	98.0083	95.0804	93.9563			100	111.231	101.761	100.621	105.547
24 hodin	100	203.477	101.362	106.113	112.454			100	125.023	91.0361	100.605	104.695			100	124.963	99.6361	101.824	110.339
72 hodin	100	318.491	108.881	104.651	107.49			100	188.915	103.53	96.1487	98.5117			100	249.262	106.509	100.131	104.598
% kontroly	SD
	kaspáza (3) a 7							kaspáza 8							kaspáza 9
	kontrola	Bp4eT	Bp4eA	Z-Bp4eS	E-Bp4eS			kontrola	Bp4eT	Bp4eA	Z-Bp4eS	E-Bp4eS			kontrola	Bp4eT	Bp4eA	Z-Bp4eS	E-Bp4eS
3 hodiny	0	11.0278	8.12219	11.3251	7.38834			0	8.69073	3.81809	10.3383	14.7167			0	13.2539	14.5773	18.1549	31.0594
24 hodin	0	13.1556	7.41168	1.86461	11.9479			0	7.75568	5.90339	7.52174	9.37795			0	13.3571	8.78533	9.65425	19.855
72 hodin	0	135.771	10.1289	11.4168	8.94239			8.20464e-15	59.2314	17.2813	18.9206	11.7381			0	95.8965	20.1899	23.3733	11.6414
významnost ke kontrole
	kaspáza (3) a 7							kaspáza 8							kaspáza 9
	kontrola	Bp4eT	Bp4eA	Z-Bp4eS	E-Bp4eS			kontrola	Bp4eT	Bp4eA	Z-Bp4eS	E-Bp4eS			kontrola	Bp4eT	Bp4eA	Z-Bp4eS	E-Bp4eS
3 hodiny		ne	ne	ne	ne				ne	ne	ne	ne				ne	ne	ne	ne
24 hodin		ano P<0,001	ne	ne	ne				ano P<0,001	ne	ne	ne				ano P 0,044	ne	ne	ne
72 hodin		ano P<0,001	ne	ne	ne				ano P 0,003	ne	ne	ne				ano P 0,001	ne	ne	ne
významnost k Bp4eT
	kaspáza (3) a 7							kaspáza 8							kaspáza 9
	kontrola	Bp4eT	Bp4eA	Z-Bp4eS	E-Bp4eS			kontrola	Bp4eT	Bp4eA	Z-Bp4eS	E-Bp4eS			kontrola	Bp4eT	Bp4eA	Z-Bp4eS	E-Bp4eS
3 hodiny	ne		ne	ne	ne			ne		ne	ne	ne			ne		ne	ne	ne
24 hodin	ano P<0,001		ano P<0,001	ano P<0,001	ano P<0,001			ano P<0,001		ano P<0,001	ano P<0,001	ano P 0,003			ano P 0,044		ano P 0,041	ne	ne
72 hodin	ano P<0,001		ano P<0,001	ano P<0,001	ano P<0,001			ano P 0,003		ano P 0,004	ano P 0,002	ano P 0,002			ano P 0,001		ano P 0,002	ano P 0,001	ano P 0,002
