# Supplementary material for: In Vitro Characterization of the Pharmacological Properties of the Anti-Cancer Chelator, Bp4eT, and Its Phase I Metabolites
Source: PLoS One. 2015 Oct 13;10(10):e0139929. doi: 10.1371/journal.pone.0139929 (PMC4604124; doi:10.1371/journal.pone.0139929)
Supplement: S2 Data — (ZIP) [file pone.0139929.s002.zip › cytotoxicity 3T3.xlsx]

## Sheet: Bp4eT
3T3; 10 000 b/j; MTT
koncentrace (nM)	0	3	10	30	100	300	1000	3000		IC50
2013-06-04	100		95.2009	82.5017	72.3252	69.1649
2013-06-18	100	101.2	97.9751	95.1437			57.0662	36.2815		1081.9
2013-07-09	100	107.858	101.968	97.4935			64.2452	49.6279		1701.9
2013-10-29	100				75.1668	63.247
2013-09-24	100	101.159	103.897	93.6042	68.1869	72.6411	55.7111	43.6868		1476.1
2013-10-15	100	95.977
2013-10-22			93.7446	88.9628	75.4368	72.428	49.4912	32.4588		977.12
2013-10-15	100
průměr	100	101.549	98.5572	91.5412	72.7789	69.3703	56.6284	40.5138		1309.25
SD	0	4.86919	4.32762	5.93767	3.3694	4.38117	6.05496	7.6579		338.63
St. Významnost		ne	ne	ne	ano	ano	ano	ano
p		1	1	0.084	<0,001	<0,001	<0,001	<0,001

## Sheet: Bp4eA
3T3; 10 000 b/j; MTT
koncentrace (μM)	0	1	3	10	30	100	300	1000		IC50
2013-06-18	100							37.4624
2013-07-09	100	109.842	106.007	103.468	100.562	88.7515	80.4828			747.66
2013-09-17	100
2013-09-24	100	95.1233	92.5164	86.2678	90.9815	87.8661	76.7642	48.7008		1007.4
2013-10-15	100	93.3461	97.328	91.552	83.2122	89.8957	78.9793	53.1589		1201.8
2013-10-22	100	101.857	96.9903	97.4344	96.551	82.8198	76.2498	49.6824		1152.6
průměr	100	100.042	98.2105	94.6805	92.8266	87.3333	78.119	47.2511		1027.36
SD	0	7.49154	5.6416	7.42429	7.51762	3.12159	1.97126	6.80032		203.916
St. Významnost		ne	ne	ne	ne	ano	ano	ano
p		1	1	1	0.613	0.031	<0,001	<0,001

## Sheet: E-Bp4eS
3T3; 10 000 b/j; MTT
koncentrace (μM)	0	1	3	10	30	100	300	1000		IC50
2013-06-04	100	90.9655	96.2437	91.5695	86.3463
2013-06-18	100	96.8721	91.697	87.504	95.2772	87.1126	85.2968	74.0689
2013-07-09	100	104.341	99.6923	95.4305	94.6873	89.4336	87.9502	61.3011
2013-09-17	100
2013-09-24	100	100.156	92.7572	94.9836	87.6265	75.046	69.8243	59.7855
2013-10-15	100	97.6643	93.5961	95.1509	86.7904	83.8477	82.8158	71.6828
průměr	100	97.9999	94.7972	92.9277	90.1455	83.86	81.4718	66.7096		#DIV/0!
SD	0	4.89203	3.21209	3.41666	4.44406	6.3069	8.04305	7.2131
St. Významnost		ne	ne	ne	ano	ano	ano	ano
p		1	0.787	0.238	0.03	<0,001	<0,001	<0,001

## Sheet: Z-Bp4eS
3T3; 10 000 b/j; MTT
koncentrace (μM)	0	1	3	10	30	100	300	1000		IC50
2013-06-04	100	90.4217	89.9896	91.4468
2013-06-18	100	112.179	95.9618	99.0627	100.856	81.8752	79.104	73.2159
2013-07-09	100	103.613	102.444	95.1304	90.0957	74.6133	69.1035	60.5042
2013-09-17	100
2013-09-24	100	93.692	92.291	94.2734	87.8236	74.3643	70.1959	61.05
2013-10-15	100	99.1404	89.1987	89.336	82.0687	63.4281	71.7888	58.6559
průměr	100	99.8093	93.977	93.8499	90.2109	73.5702	72.5481	63.3565		#DIV/0!
SD	0	8.56563	5.41299	3.71293	7.85967	7.60601	4.50754	6.65231
St. Významnost		ne	ne	ne	ne	ano	ano	ano
p		1	0.879	0.827	0.156	<0,001	<0,001	<0,001
