# Supplementary material for: In Vitro Characterization of the Pharmacological Properties of the Anti-Cancer Chelator, Bp4eT, and Its Phase I Metabolites
Source: PLoS One. 2015 Oct 13;10(10):e0139929. doi: 10.1371/journal.pone.0139929 (PMC4604124; doi:10.1371/journal.pone.0139929)
Supplement: S2 Data — (ZIP) [file pone.0139929.s002.zip › cytotoxicity A549.xlsx]

## Sheet: Bp4eT
A549; 2 000 b/j; MTT
koncentrace (nM)	0	3	10	30	100	300	1000	3000		IC50
2012-12-11	100	91.5535	91.5177	87.7056	72.0253
2012-12-18	100	92.8133	92.1605	88.2789	71.8755	56.5532	46.6699	34.7604		744.41
2013-01-15	100	91.0654	92.1041	85.7469	68.5876	52.1351	42.1761	31.7204		549.5
2013-06-11	100	88.0734	86.392	83.2321	61.5642	48.5459	41.9617	27.6953		407.09
2013-06-25	100	97.4647	96.4421	94.498	71.0965	51.5538	48.1966	29.4937		670.49
průměr	100	92.1941	91.7233	87.8923	69.0298	52.197	44.7511	30.9174		592.872
SD	0	3.42152	3.57312	4.18749	4.39526	3.30275	3.16039	3.04533		147.631
St. Významnost		ano	ano	ano	ano	ano	ano	ano
p		0.008	0.004	<0,001	<0,001	<0,001	<0,001	<0,001

## Sheet: Bp4eA
A549; 2 000 b/j; MTT
koncentrace (μM)	0	1	3	10	30	100	300	1000		IC50
2013-06-11	100	88.8209	86.5333	86.1682	88.1425	74.9089	48.1515	9.28041		202.1
2013-06-25	100	94.4571	93.7511	92.0865	87.7957	76.0742	41.8857	7.43715		182.94
2013-07-09	100	96.7337	98.3115	96.0506	97.6861	86.7011	54.342	7.16893		273.01
2013-07-30	100	97.6446	97.7691	96.8227	91.1602	72.5654	36.0376	5.37049		169.24
průměr	100	94.4141	94.0913	92.782	91.1961	77.5624	45.1042	7.31424		206.822
SD	0	3.96244	5.43371	4.87294	4.5829	6.26475	7.89907	1.60002		46.1371
St. Významnost		ne	ne	ne	ne	ano	ano	ano
p		0.853	0.72	0.344	0.129	<0,001	<0,001	<0,001

## Sheet: E-Bp4eS
A549; 2 000 b/j; MTT
koncentrace (μM)	0	1	3	10	30	100	300	1000		IC50
2012-12-18	100	97.4794	94.6678	87.4036	90.1965	74.3256	29.8381	19.2379		216.85
2013-01-15	100	93.8067	89.857	92.1017	95.4707	77.7533	26.5697	16.653		233.75
2013-06-11	100	89.4519		93.2476	85.9691	70.4536	49.6192	18.6303		239
2013-06-25	100	90.2593	93.9888	93.9742	88.5685	74.7606	42.8896	21.7843		258.91
2013-07-09	100	95.1529	97.9391	94.3384	92.9924	67.6889	44.0078	27.0728		290.99
průměr	100	93.2301	94.1132	92.2131	90.6394	72.9964	38.5849	20.6757		247.9
SD	0	3.36105	3.32042	2.82101	3.71396	3.94153	9.88137	4.01824		28.3791
St. Významnost		ne	ne	ne	ano	ano	ano	ano
p		0.496	0.207	0.094	0.025	<0,001	<0,001	<0,001

## Sheet: Z-Bp4eS
A549; 2 000 b/j; MTT
koncentrace (μM)	0	1	3	10	30	100	300	1000		IC50
2012-12-18	100	96.1035	93.9771	94.0202	90.8876	76.9185
2013-01-15	100	96.1124	96.8848	95.9602	93.251	86.3352
2013-06-11	100	90.1392	87.0494	87.4767	83.1786	79.6865	67.4475	18.2318		363.89
2013-06-25	100	98.3089	97.8403	100.017	91.8017	86.589	78.3776	35.0023		675.89
2013-07-09	100	94.9198	95.4397	95.1483	95.6624	88.5447	76.2041	34.1521		639.45
2013-07-30	100	92.7894	95.0776	94.6861	95.2834	87.9645	77.4903	19.3887		464.27
průměr	100	94.7289	94.3781	94.5514	91.6775	84.3397	74.8799	26.6937		535.875
SD	0	2.88038	3.84078	4.06362	4.5657	4.82885	5.03459	9.12188		147.239
St. Významnost		ne	ne	ne	ano	ano	ano	ano
p		0.365	0.274	0.316	0.022	<0,001	<0,001	<0,001
