# Supplementary material for: In Vitro Characterization of the Pharmacological Properties of the Anti-Cancer Chelator, Bp4eT, and Its Phase I Metabolites
Source: PLoS One. 2015 Oct 13;10(10):e0139929. doi: 10.1371/journal.pone.0139929 (PMC4604124; doi:10.1371/journal.pone.0139929)
Supplement: S2 Data — (ZIP) [file pone.0139929.s002.zip › cytotoxicity H9c2.xlsx]

## Sheet: Bp4eT
H9c2; 10 000 b/j; MTT
koncentrace (nM)	0	3	10	30	100	300	1000	3000		IC50
2013-06-18	100	102.894	93.4128	89.8997	88.1519	78.5818	36.8685	33.7493		712.66
2013-08-20	100	97.5415	99.1411	94.1191	73.0922	47.7898	33.593	30.5962		360.27
2013-09-17	100	98.1925	98.6466	90.5168	83.4003	54.7281	34.7888	27.1956		437.85
2013-09-24	100	99.1728	98.7917	97.6473	88.2	65.2971	38.1329	32.5967		586.98
2013-10-15	100	98.234	99.7545	95.1275	83.8639	75.8815
průměr	100	99.2069	97.9493	93.4621	83.3417	64.4557	35.8458	31.0345		524.44
SD	0	2.14147	2.57173	3.2437	6.16581	13.2588	2.03872	2.87169		156.831
St. Významnost		ne	ne	ne	ano	ano	ano	ano
p		1	1	0.563	<0,001	<0,001	<0,001	<0,001

## Sheet: Bp4eA
H9c2; 10 000 b/j; MTT
koncentrace (μM)	0	1	3	10	30	100	300	1000		IC50 měřené
2013-06-18	100	96.9641	100.784	96.5102	94.6024	76.7908	71.4763
2013-08-20	100	92.8493	93.7843	92.1411	93.1446	72.9908	63.147	17.0741		306.35
2013-09-17	100	97.4859	97.6949		95.1622	82.9441		23.4615		510.3
2013-09-24	100	95.7195	91.6948		88.8218	73.781	62.7404	18.1134		315.09
2013-10-15	100	98.2981	97.3803	95.5166	94.1801	76.2525	68.8465	33.9931		532.63
2013-10-22	100			98.0809
průměr	100	96.2634	96.2677	95.5622	93.1822	76.5518	66.5525	23.1606		416.092
SD	0	2.12588	3.56208	2.5132	2.54695	3.91683	4.30643	7.74498		122.067
St. Významnost		ne	ne	ne	ne	ano	ano	ano
p		0.891	0.894	0.625	0.054	<0,001	<0,001	<0,001

## Sheet: E-Bp4eS
H9c2; 10 000 b/j; MTT
koncentrace (μM)	0	1	3	10	30	100	300	1000			IC50
2013-06-18	100	95.7668	97.8721	97.5948	92.2111	79.5863		55.0254			1101.6
2013-08-20	100	93.0745	90.4272	91.5814	86.1798	76.8996	61.9338	43.1142			682.91
2013-09-17	100	94.7872	95.5074	93.3122	89.4636	78.6318	65.3898				1144.5
2013-09-24	100	93.9178	92.3686	89.0018	81.4505	73.5016	65.2717	38.2886			606
2013-10-15	100						70.085	56.005
průměr	100	94.3866	94.0438	92.8725	87.3263	77.1548	65.6701	48.1083	#DIV/0!		883.752
SD	0	1.15571	3.30069	3.61214	4.62847	2.67736	3.35104	8.78583	#DIV/0!		278.646
St. Významnost		ne	ne	ne	ano	ano	ano	ano
p		0.504	0.401	0.175	0.002	<0,001	<0,001	<0,001

## Sheet: Z-Bp4eS
H9c2; 10 000 b/j; MTT
koncentrace (μM)	0	1	3	10	30	100	300	1000		IC50 měřené
2013-06-18	100	102.371	92.602	88.6483	77.9281	59.4912	52.3885	41.1185		365.69
2013-08-20	100	103.08	95.2542	89.659	80.0605	57.2744	58.4831	45.5292		448.53
2013-09-17	100	95.5416	92.4159	90.3674	74.6409	57.5228	53.7777	39.9014		340.19
2013-09-24	100	98.2281	94.8358	87.5524	72.4521	50.9483	49.7549	32.4603		218.56
průměr	100	99.8052	93.777	89.0568	76.2704	56.3092	53.6011	39.7524		343.243
SD	0	3.55781	1.47606	1.22618	3.38368	3.70898	3.65738	5.42937		95.1217
St. Významnost		ne	ne	ano	ano	ano	ano	ano
p		1	0.086	<0,001	<0,001	<0,001	<0,001	<0,001
