# Supplementary material for: In Vitro Characterization of the Pharmacological Properties of the Anti-Cancer Chelator, Bp4eT, and Its Phase I Metabolites
Source: PLoS One. 2015 Oct 13;10(10):e0139929. doi: 10.1371/journal.pone.0139929 (PMC4604124; doi:10.1371/journal.pone.0139929)
Supplement: S2 Data — (ZIP) [file pone.0139929.s002.zip › cytotoxicity HCT116.xlsx]

## Sheet: Bp4eT
HCT116; 2 000 b/j; MTT
koncentrace (nM)	0	0.1	0.3	1	3	10	30	100		IC50
2012-12-11	100	94.5188	92.7269	90.3279	85.5357	46.7731	5.40485	1.97989		7.8918
2012-12-18	100	92.721	86.3547	80.727	81.1307	45.9842	8.71412	3.34355		7.8049
2013-01-15	100	92.454	90.8174	89.5958	88.4648	47.2591	7.60907	3.33168		8.7661
2013-06-11	100	82.0932	78.0265	78.1202	76.4907	32.9751	3.53922	2.29362		5.9346
2013-06-25	100	102.751	95.3944	89.9198	81.5651		2.89796	1.57575
průměr	100	92.9076	88.6639	85.7381	82.6374	43.2479	5.63304	2.5049		7.59935
SD	0	7.36011	6.79949	5.84332	4.57058	6.86863	2.51568	0.801639		1.1917
St. Významnost		ne	ano	ano	ano	ano	ano	ano
p		0.237	0.009	<0,001	<0,001	<0,001	<0,001	<0,001

## Sheet: Bp4eA
HCT116; 2 000 b/j; MTT
koncentrace (μM)	0	1	3	10	30	100	300	1000		IC50
2012-12-11	100	100.455	98.7085	96.9011	87.4242
2012-12-18	100	96.4816	92.1521	92.7169	84.0067
2013-01-15	100	94.6996	93.3267	93.3863	87.0754		2.88045
2013-06-11						58.6495	18.5669	3.88529		115.24
2013-06-25	100	96.3825	100.675	93.3144	95.7934	64.6288	11.9742	2.16385		125.2
2013-07-09	100	98.3223	99.4316	93.4876	95.2315	67.4584	11.4744	2.3268		124.77
2013-07-30	100	99.1509	97.9686	94.463	90.1675	42.8559	4.04199	0.769227		80.891
průměr	100	97.582	97.0437	94.0449	89.9498	58.3981	9.78757	2.28629		111.525
SD	0	2.10813	3.47155	1.50828	4.73398	10.9929	6.43084	1.27474		20.9339
St. Významnost		ne	ne	ne	ano	ano	ano	ano
p		1	1	0.218	0.004	<0,001	<0,001	<0,001

## Sheet: Z-Bp4eS
HCT116; 2 000 b/j; MTT
koncentrace (μM)	0	1	3	10	30	100	300	1000		IC50
2013-01-15	100	92.9248	90.3505	90.1105	84.3315
2013-06-11						79.36	53.0737	11.223		271.73
2013-06-25	100	94.2078	96.7506	89.2672	84.8984	76.1483	67.0105	18.8694		350.11
2013-07-09	100	101.373	97.8429	98.2602	97.3042	84.5307	63.0816	13.6196		337.72
2013-07-30	100	103.589	95.2259	91.4504	93.3561	87.1986	68.093	16.2655		388.36
průměr	100	98.0236	95.0425	92.2721	89.9726	81.8094	62.8147	14.9944		336.98
SD	0	5.25205	3.30701	4.09202	6.39714	4.98319	6.84163	3.30378		48.5469
St. Významnost		ne	ne	ne	ano	ano	ano	ano
p		1	1	0.208	0.43	<0,001	<0,001	<0,001

## Sheet: E-Bp4eS
HCT116; 2 000 b/j; MTT
koncentrace (μM)	0	1	3	10	30	100	300	1000		IC50
2012-12-18	100	90.5387	88.1499	79.5919	82.3738	61.842	8.06379	7.95728		89.168
2013-01-15	100	95.2075	86.4536	93.1715	90.947	75.8026	6.26589	7.9705		108.32
2013-06-25	100	90.3432	88.7606	88.2723	82.3476	45.1438	12.9191	6.65599		85.174
2013-07-09	100	99.3608	100.823	96.3507	90.2168	53.9757	9.81839	6.13068		99.055
průměr	100	93.8626	91.0468	89.3466	86.4713	59.191	9.26678	7.17861		95.4293
SD	0	4.30012	6.59014	7.30289	4.75587	13.0064	2.83407	0.931793		10.3873
St. Významnost		ne	ne	ne	ano	ano	ano	ano
p		1	0.387	0.173	0.039	<0,001	<0,001	<0,001
