# Supplementary material for: In Vitro Characterization of the Pharmacological Properties of the Anti-Cancer Chelator, Bp4eT, and Its Phase I Metabolites
Source: PLoS One. 2015 Oct 13;10(10):e0139929. doi: 10.1371/journal.pone.0139929 (PMC4604124; doi:10.1371/journal.pone.0139929)
Supplement: S2 Data — (ZIP) [file pone.0139929.s002.zip › cytotoxicity HL-60.xlsx]

## Sheet: Bp4eT
HL-60; 10 000 b/j; MTT
koncentrace (nM)	0	0.1	0.3	1	3	10	30	100		IC50 měřené
2012-10-26	100	96.1425		95.2755				1.41724
2012-11-02	100	103.96	99.4278	96.4389	50.186	6.12987	0.814001	0.879908		3.3451
2012-11-09	100	95.2755	92.0645		52.1752	1.98807	1.25633	2.31215		2.8417
2012-11-16	100	95.4167	96.8892	98.8804	67.6874	2.8079	2.00409	2.47933		3.6476
2012-11-23	100	99.2528	98.2749	97.9877	81.8744	4.98297	1.91832	1.3741		4.0848
průměr	100	98.0095	96.6641	97.1456	62.9807	3.9772	1.49818	1.69255		3.4798
SD	0	3.69576	3.23729	1.6037	14.8278	1.91219	0.565406	0.678329		0.522653
St. Významnost		ne	ne	ne	ano	ano	ano	ano
p		1	1	1	<0,001	<0,001	<0,001	<0,001

## Sheet: Bp4eA
HL-60; 10 000 b/j; MTT
koncentrace (μM)	0	3	10	30	50	80	100	300		IC50
2012-10-26	100		97.2125
2012-11-02	100	98.9707	99.0002	80.8819			2.30505	2.94463
2012-11-09	100	95.9296	94.4459	83.0208			0.820629	0.255829
2012-11-16	100	99.8753	95.8253	86.8317	62.5036	11.9485	2.3605	2.00104		51.02
2012-11-23	100	90.4839		82.995	62.1604	21.8912		1.42008		54.132
2012-11-23	100				64.6299	22.8341				55.27
2012-11-30	100				62.3054	9.37197	1.5867			47.924
průměr	100	96.3149	96.621	83.4323	62.8998	16.5115	1.76822	1.65539		52.0865
SD	0	4.23788	1.94721	2.47799	1.16191	6.84861	0.723386	1.12483		3.30568
St. Významnost		ne	ne	ano	ano	ano	ano	ano
p		0.756	0.972	<0,001	<0,001	<0,001	<0,001	<0,001

## Sheet: Z-Bp4eS
HL-60; 10 000 b/j; MTT
koncentrace (μM)	0	3	10	30	40	50	80	100	300		IC50
2012-10-26	100		97.7431
2012-11-02	100	101.089	101.779	95.7321				2.55521	3.19542
2012-11-09	100	96.0475	97.3762	90.5946			3.22466	3.48158	2.8028
2012-11-16	100	94.6794	95.3935	90.8492	91.7648	37.382		2.41438	2.13614
2012-11-23	100	91.1123		85.9082	77.576	41.2548	3.47893		2.73367		48.282
2012-11-23	100				75.0054						45.48
2012-11-30	100	99.8024	97.8586		82.3316	42.5442	0.901545	1.45316			44.941
2012-11-30	100				84.0304	42.5088	0.706467				46.154
průměr	100	96.5462	98.0301	90.771	82.1416	40.9225	2.0779	2.47608	2.71701		46.2142
SD	0	4.01567	2.32084	4.01233	6.48035	2.43526	1.47677	0.830151	0.43739		1.46509
St. Významnost		ne	ne	ano	ano	ano	ano	ano	ano
p		0,831	1	0,002	<0,001	<0,001	<0,001	<0,001	<0,001

## Sheet: E-Bp4eS
HL-60; 10 000 b/j; MTT
koncentrace (μM)	0	3	10	30	100	120	140	150	300		IC50
2012-10-26	100		98.1615
2012-11-02	100	104.358		96.6154	75.7782				0.290041
2012-11-09	100	95.5768	96.1949	90.9257	76.5508			0.235123	1.1941
2012-11-16	100		103.964	95.914	84.6199	80.9667		0.207287	0.563875
2012-11-23	100	91.1569				70.8568	45.4725	54.2702	13.209		143.9
2012-11-23	100					72.5675	72.037				141.31
2012-11-30	100	100.761	101.567	99.0132	81.2266	75.3051	62.4842	66.9518			158.01
2012-11-30	100						69.381	70.277			158.61
průměr	100	97.9633	99.9718	95.6171	79.5439	74.924	62.3437	38.3883	3.81426		150.458
SD	0	5.79496	3.46515	3.39741	4.15274	4.42546	11.9463	35.3499	6.2746		9.13201
St. Významnost		ne	ne	ne	ne	ne	ano	ano	ano
p		1	1	1	0.319	0.106	0.004	<0,001	<0,001
