# Supplementary material for: In Vitro Characterization of the Pharmacological Properties of the Anti-Cancer Chelator, Bp4eT, and Its Phase I Metabolites
Source: PLoS One. 2015 Oct 13;10(10):e0139929. doi: 10.1371/journal.pone.0139929 (PMC4604124; doi:10.1371/journal.pone.0139929)
Supplement: S2 Data — (ZIP) [file pone.0139929.s002.zip › cytotoxicity MCF-7.xlsx]

## Sheet: Bp4eT
MCF-7; 5 000 b/j; MTT
koncentrace (nM)	0	0.1	0.3	1	3	10	30	100		IC50 měřené
2012-10-22	100	88.7924		87.1761		58.817		33.1607
2012-10-30	100	103.938	99.7305	96.2311	92.03	55.8764	29.4154	22.627		14.634
2012-11-06	100	95.2002	86.2923	86.4816	87.788	63.7331	32.9782	26.6274		16.287
2012-11-13	100	101.937			84.0816	67.2949	31.8134	27.398		16.165
2012-11-20	100	92.0538	86.9644	83.9319	76.0316	53.713	28.9002	25.6334		11.224
2012-11-20	100		82.4877	82.0349
průměr	100	96.3842	88.8687	87.1711	84.9828	59.8869	30.7768	27.0893		14.5775
SD	0	6.43575	7.50464	5.46426	6.79386	5.59054	1.9404	3.84716		2.35879
St. Významnost		ne	ano	ano	ano	ano	ano	ano
p		1	0.024	0.004	0.001	<0,001	<0,001	<0,001

## Sheet: Bp4eA
MCF-7; 5 000 b/j; MTT
koncentrace (μM)	0	1	3	10	30	100	300	1000		IC50
2012-10-22	100	90.8485		92.9139		35.9762
2012-10-30	100	99.965	93.874	90.5956	88.8876	29.29	19.6559	14.4001		69.881
2012-11-06	100					21.3398	17.473	13.0033		48.916
2012-11-13	100	93.7506	91.0261		87.4579	22.2541	16.628	14.9518		62.393
2012-11-20	100	93.1688	71.3771	78.0175	79.9984	22.3478	13.8677	13.7358		56.566
2012-11-20	100	87.4567		76.0291	70.9265
průměr	100	93.0379	85.4257	84.389	81.8176	26.2416	16.9061	14.0228		59.439
SD	0	4.59492	12.2495	8.59612	8.24061	6.30761	2.39389	0.842044		8.88349
St. Významnost		ne	ano	ano	ano	ano	ano	ano
p		0.601	0.023	0.006	0.001	<0,001	<0,001	<0,001

## Sheet: E-Bp4eS
MCF-7; 5 000 b/j; MTT
koncentrace (μM)	0	1	3	10	30	100	300	1000		IC50
2012-10-22	100	92.729		92.0003		88.6813
2012-10-30	100	97.0185	98.4078	97.1637	97.756	85.2546	24.0916	23.4887		194.27
2012-11-06	100	91.1778	88.0788	90.3424	80.695	75.1399	23.1141	24.7991		169.29
2012-11-13	100	97.3834	100.293	98.5326	97.8856	92.8747	17.816	25.8548		199.09
2012-11-20	100	110.755	107.936	108.927	111.258	108.447	28.3884	20.0906		271.37
průměr	100	97.8127	98.6788	97.3932	96.8987	90.0794	23.3525	23.5583		208.505
SD	0	7.71654	8.17993	7.30017	12.5227	12.1819	4.34419	2.50624		43.898
St. Významnost		ne	ne	ne	ne	ne	ano	ano
p		1	1	1	1	0.419	<0,001	<0,001

## Sheet: Z-Bp4eS
MCF-7; 5 000 b/j; MTT
koncentrace (μM)	0	1	3	10	30	100	300	1000		IC50
2012-10-22	100			95.2561		56.52
2012-10-30	100	102.478	104.08	95.1363	93.8264		23.6355	18.442		185.22
2012-11-06	100	93.2821	86.4853	88.6166	93.1628	67.9071	38.2595	16.1441		223.72
2012-11-13	100	90.3792	85.3702	84.693	90.8333	73.7709	25.5292	10.4709		176.85
2012-11-20	100	88.0305	83.9685	87.5852	94.5401	75.4946	31.9956	9.63959		204.68
2012-11-20	100
průměr	100	93.5425	89.9761	90.2575	93.0906	68.4231	29.8549	13.6741		197.618
SD	0	6.33259	9.45912	4.73252	1.60657	8.57428	6.64861	4.29618		20.946
St. Významnost		ne	ne	ne	ne	ano	ano	ano
p		0.79	0.12	0.1	0.636	<0,001	<0,001	<0,001
