# Supplementary material for: In Vitro Characterization of the Pharmacological Properties of the Anti-Cancer Chelator, Bp4eT, and Its Phase I Metabolites
Source: PLoS One. 2015 Oct 13;10(10):e0139929. doi: 10.1371/journal.pone.0139929 (PMC4604124; doi:10.1371/journal.pone.0139929)
Supplement: S2 Data — (ZIP) [file pone.0139929.s002.zip › densitometry WB.xlsx]

## Sheet: Sheet1
Fig 7E
	Treatment				Average	SD	SEM		p1	p2
	NT	1	1	1	1	0	0
	Bp4eT 10nM	4.98084	5.29393	8.4664	6.24706	1.92837	1.11338		0.00922012
	Bp4eT100nM	3.25215	7.01468	7.74197	6.00294	2.40984	1.39136		0.0228432
	Dp44mT 100nM	2.44787	5.99145	5.28066	4.57333	1.8747	1.08239		0.0298932
	Baf	493.767	401.641	461.896	452.435	46.7857	27.0126		7.51082e-05
	Baf + Bp10	91.014	146.331	123.266	120.204	27.7852	16.0423		0.0017511	0.000452424
	Baf + Bp100	187.945	247.284	265.25	233.493	40.4558	23.3579		0.000572166	0.00358624
	Baf + Dp100	146.411	274.511	253.542	224.821	68.7098	39.6708		0.00485837	0.00901956
Supplementary Fig 2
	Treatment				Average	SD	SEM		p1	p2
	NT	1	1	1	1	0	0
	Bp4eT 10nM	1.17804	2.98166	1.11911	1.7596	1.05875	0.611285		0.28186
	Bp4eT100nM	0.434558	1.19886	0.918624	0.85068	0.386653	0.223241		0.540187
	Bp4eT 5M	0.935849	0.772902	0.498226	0.735659	0.221176	0.1277		0.10722
	Dp44mT 10nM	1.20372	1.28356	0.552826	1.01337	0.400833	0.231428		0.95671
	Dp44mT 100nM	0.847779	0.35572	0.942395	0.715298	0.314977	0.181857		0.192505
	Dp44mT 5uM	2.04687	4.14401	2.65972	2.9502	1.07832	0.622586		0.0351001
Baf+	NT	125.194	89.4619	147.387	120.681	29.2249	16.8735		0.00208622
	Bp4eT 10nM	159.536	131.647	139.114	143.432	14.4374	8.33568		6.87983e-05	0.293264
	Bp4eT100nM	63.4737	60.9216	99.8746	74.7567	21.7902	12.581		0.00422555	0.0945328
	Bp4eT 5M	188.04	116.854	172.727	159.207	37.4692	21.6335		0.00185961	0.232924
	Dp44mT 10nM	76.4364	79.3437	136.156	97.312	33.6712	19.4407		0.00773746	0.415312
	Dp44mT 100nM	97.7615	38.5684	84.374	73.568	31.0408	17.9219		0.0154855	0.12815
	Dp44mT 5uM	275.571	204.438	267.371	249.127	38.918	22.47		0.000382332	0.0102519
