# Supplementary material for: In Vitro Characterization of the Pharmacological Properties of the Anti-Cancer Chelator, Bp4eT, and Its Phase I Metabolites
Source: PLoS One. 2015 Oct 13;10(10):e0139929. doi: 10.1371/journal.pone.0139929 (PMC4604124; doi:10.1371/journal.pone.0139929)
Supplement: S2 Data — (ZIP) [file pone.0139929.s002.zip › Efflux and uptake of 59Fe.xlsx]

## Sheet: List1
Efflux 59Fe								Uptake 59Fe
	20.3.2013	21.3.2013	26.3.2013	Ave	SD				15.3.2013	19.3.2013	22.3.2013	Ave	SD
Control	2.7704	3.0926	3.1406	3.44623	0.406042			Control	101.823	100.604	101.176	100	1.78629
	3.6889	3.9063	3.1801						98.4918	101.694	101.562
	3.5988	3.8402	3.7982						99.6852	97.7025	97.2621
Bp4eT	48.2798	45.5975	45.2039	46.4439	1.45816			Bp4eT	9.2904	11.2475	13.4264	11.5476	1.60027
	47.6936	45.8687	45.6484						10.306	10.873	13.9435
	48.9726	45.6298	45.1012						11.6905	10.1589	12.9919
Bp4eA	4.0325	2.6377	3.5208	3.52988	0.466013			Bp4eA	92.0297	96.1364	98.7564	93.4629	11.0645
	3.7889	3.2967	3.9821						74.0112		96.1871
	3.9608	3.1218	3.4276						80.6939	103.039	106.85
E-Bp4eS	4.9211	3.6997	3.3917	3.66052	0.526708			E-Bp4eS	102.106	110.477	102.867	105.146	5.1443
	3.5987	3.8929	3.2529						98.5761	110.59	101.139
	3.6068	3.4574	3.1235						107.081	112.704	100.772
Z-Bp4eS	5.4747	4.265	4.3539	3.85601	0.784944			Z-Bp4eS	95.0144	99.433	101.961	99.1556	2.45283
	3.0981	3.2068	3.9182						99.9491	96.6715	101.111
	3.1551	3.9954	3.2369						99.7324	96.809	101.719
